# Supplementary material for: Genome-Wide Analysis of the Rice PcG Gene Family and Its Involvement in Salt Response and Development
Source: Plants (Basel). 2025 Sep 8;14(17):2805. doi: 10.3390/plants14172805 (PMC12431386; doi:10.3390/plants14172805)
Supplement: Supplementary file 1 [file plants-14-02805-s001.zip]

Archive with 2 entries (2 files):
- supplementary figures.pdf
- supplementary tabes.xlsx
