# Supplementary material for: Genome-Wide Analysis of the Rice PcG Gene Family and Its Involvement in Salt Response and Development
Source: Plants (Basel). 2025 Sep 8;14(17):2805. doi: 10.3390/plants14172805 (PMC12431386; doi:10.3390/plants14172805)
Supplement: Supplementary file 1 [file plants-14-02805-s001.zip › supplementary tabes.xlsx]

## Sheet: S1
RiceData gene ID	Gene name	Chromosome physical position
XP_015644234.1	OsPcG1	Chr06: 9353712-9362101
XP_015630972.1	OsPcG2	Chr03: 10952132-10959835
XP_015636445.1	OsPcG3	Chr04:4274884-4290697
XP_015612401.1	OsPcG4	Chr09:7925559-7938161
XP_015649884.1	OsPcG5	Chr08:2077233-2083327
XP_015649120.1	OsPcG6	Chr08:2095643-2100604
XP_015632366.1	OsPcG7	Chr03:24621291-24629504
XP_015612432.1	OsPcG8	Chr09:21276446-21280620
XP_015621920.2	OsPcG9	Chr01:29501121-29506955
XP_015623351.1	OsPcG10	Chr01:33740649-33745858
XP_015640607.1	OsPcG11	Chr05:24473135-24478871
XP_015633275.1	OsPcG12	Chr03:24174316-24180460
XP_015628726.1	OsPcG13	Chr03:30440114-30445269
XP_015614736.1	OsPcG14	Chr10:8992293-8997104
XP_015625835.1	OsPcG15	Chr02:29302870-29307215

## Sheet: S2
	Motif name	Motif Sequence
PRC1	Motif 1	GGHRNEILDVDWNPSDIWVIASVGEDNTLQIWSMKEFWYYD
	Motif 2	TCCEKYCGCPKMCKNRFRGCHCAKSQCRSRQCPCFAADRECDPDVCRNCW
	Motif 3	TEKPLKTIVAHGGEVNELRAQPINPLYILSASPDESVKLWD
	Motif 4	IDILQKYPVPECDIWFIKFSCDFHFNQLAIGNREGKVFVWEVQSSPPV
	Motif 5	IMHMWNSFIRKQRILADGHIPWACEAFSRFHGZELLZNPALLWCWRFFM
	Motif 6	MQKSEVTEDFSCPFCLVRCGNFKGLECHLNASHDLFHYEFWISEECQAVN
	Motif 7	PNCYAKVILVAGDHRVGIFAKERIEAGEELFYDYRYEPDRAPAWARKPEG
	Motif 8	WTDAPSKFPTKFVQFPVLCAEIHSNYVDCTKWLGDFILSKSVENEILLWE
	Motif 9	EYTGELISHKEADKRGKIYDRENSSFLFDLNEZYVLDAYRKGDKLKFANH
	Motif 10	RLNNPQCKSAIRQTAVSFDGSTILACSEDGNIWRWDEVDHP
PRC2	Motif 1	VTCPJCLGJJRKARTVTECLHRFCRDCID
	Motif 2	NNECPACRTHCASRRSLRDDPNYDALIAALYPDIDKYEEEELAF
	Motif 3	HLRNTDEFDKEFNLYLVLLPLDEQSMPKLEKPYJSCRPTFSIRHLCQF
	Motif 4	WFLLVPSFEQEGDPRLPQJPSHYLRIKDGNJPASLIQKYJMNKL
	Motif 5	FSTSPLRGEMLAWGKNGTRSQTRHGNVGGSNGRMAKGGRV
	Motif 6	DEEVEHCPVCKIDLGCDPEEKLRPDHNLQDIRNKIFPFKRKK
	Motif 7	VEINCCGZPINPSQPLCGLLELWLKGRPVZQVQAMJGAPAKEFVMELGY
	Motif 8	SDGLERJVEDKELSELHPSLASGHGDLELLY
	Motif 9	RNKKIQASIEETFRRQSEALGKKRSVAKATGSVFARKYRGNMR
	Motif 10	DGDMDEFIJVKLAEIRK

## Sheet: S3
Gene name	Gene location		Cis-acting elements
OsPcG1	64	110	core promoter element around -30 of transcription start
OsPcG1	65	109	core promoter element around -30 of transcription start
OsPcG1	81	126	common cis-acting element in promoter and enhancer regions
OsPcG1	95	141	cis-acting regulatory element essential for the anaerobic induction
OsPcG1	180	225	common cis-acting element in promoter and enhancer regions
OsPcG1	247	292	common cis-acting element in promoter and enhancer regions
OsPcG1	255	301	part of a conserved DNA module involved in light responsiveness
OsPcG1	303	348	cis-acting regulatory element involved in the MeJA-responsiveness
OsPcG1	303	348	cis-acting regulatory element involved in the MeJA-responsiveness
OsPcG1	312	356	core promoter element around -30 of transcription start
OsPcG1	341	386	common cis-acting element in promoter and enhancer regions
OsPcG1	401	446	core promoter element around -30 of transcription start
OsPcG1	402	446	core promoter element around -30 of transcription start
OsPcG1	434	480	cis-acting regulatory element essential for the anaerobic induction
OsPcG1	446	492	core promoter element around -30 of transcription start
OsPcG1	447	491	core promoter element around -30 of transcription start
OsPcG1	461	506	common cis-acting element in promoter and enhancer regions
OsPcG1	544	590	core promoter element around -30 of transcription start
OsPcG1	545	590	core promoter element around -30 of transcription start
OsPcG1	546	590	core promoter element around -30 of transcription start
OsPcG1	562	608	cis-acting regulatory element essential for the anaerobic induction
OsPcG1	603	649	part of a conserved DNA module involved in light responsiveness
OsPcG1	613	659	core promoter element around -30 of transcription start
OsPcG1	614	659	core promoter element around -30 of transcription start
OsPcG1	615	659	core promoter element around -30 of transcription start
OsPcG1	642	686	core promoter element around -30 of transcription start
OsPcG1	674	719	common cis-acting element in promoter and enhancer regions
OsPcG1	852	901	cis-acting regulatory element involved in light responsiveness
OsPcG1	854	900	cis-acting element involved in the abscisic acid responsiveness
OsPcG1	854	900	cis-acting regulatory element involved in light responsiveness
OsPcG1	854	900	cis-acting regulatory element involved in light responsiveness
OsPcG1	855	900	cis-acting element involved in the abscisic acid responsiveness
OsPcG1	987	1033	cis-acting regulatory element
OsPcG1	1083	1129	light responsive element
OsPcG1	1352	1397	common cis-acting element in promoter and enhancer regions
OsPcG1	1360	1405	cis-acting element involved in the abscisic acid responsiveness
OsPcG1	1360	1406	cis-acting regulatory element involved in light responsiveness
OsPcG1	1369	1418	cis-acting regulatory element involved in light responsiveness
OsPcG1	1371	1417	cis-acting element involved in the abscisic acid responsiveness
OsPcG1	1371	1417	cis-acting regulatory element involved in light responsiveness
OsPcG1	1371	1417	cis-acting regulatory element involved in light responsiveness
OsPcG1	1372	1417	cis-acting element involved in the abscisic acid responsiveness
OsPcG1	1380	1425	cis-acting regulatory element involved in the MeJA-responsiveness
OsPcG1	1380	1425	cis-acting regulatory element involved in the MeJA-responsiveness
OsPcG1	1393	1442	cis-acting regulatory element involved in light responsiveness
OsPcG1	1395	1441	cis-acting element involved in the abscisic acid responsiveness
OsPcG1	1395	1441	cis-acting regulatory element involved in light responsiveness
OsPcG1	1395	1441	cis-acting regulatory element involved in light responsiveness
OsPcG1	1396	1441	cis-acting element involved in the abscisic acid responsiveness
OsPcG1	1405	1450	cis-acting element involved in the abscisic acid responsiveness
OsPcG1	1405	1451	cis-acting regulatory element involved in light responsiveness
OsPcG1	1407	1452	cis-acting regulatory element involved in the MeJA-responsiveness
OsPcG1	1407	1452	cis-acting regulatory element involved in the MeJA-responsiveness
OsPcG1	1491	1537	light responsive element
OsPcG1	1530	1575	cis-acting regulatory element involved in the MeJA-responsiveness
OsPcG1	1530	1575	cis-acting regulatory element involved in the MeJA-responsiveness
OsPcG1	1533	1578	common cis-acting element in promoter and enhancer regions
OsPcG1	1547	1592	common cis-acting element in promoter and enhancer regions
OsPcG1	1554	1599	common cis-acting element in promoter and enhancer regions
OsPcG1	1640	1685	cis-acting element involved in the abscisic acid responsiveness
OsPcG1	1640	1686	cis-acting regulatory element involved in light responsiveness
OsPcG1	1652	1698	core promoter element around -30 of transcription start
OsPcG1	1653	1699	core promoter element around -30 of transcription start
OsPcG1	1654	1700	core promoter element around -30 of transcription start
OsPcG1	1655	1699	core promoter element around -30 of transcription start
OsPcG1	1766	1812	light responsive element
OsPcG1	1776	1821	cis-acting regulatory element involved in the MeJA-responsiveness
OsPcG1	1776	1821	cis-acting regulatory element involved in the MeJA-responsiveness
OsPcG1	1794	1840	light responsive element
OsPcG1	1811	1857	light responsive element
OsPcG1	1845	1891	enhancer-like element involved in anoxic specific inducibility
OsPcG1	1856	1902	enhancer-like element involved in anoxic specific inducibility
OsPcG1	1972	2018	light responsive element
OsPcG2	464	509	common cis-acting element in promoter and enhancer regions
OsPcG2	564	609	common cis-acting element in promoter and enhancer regions
OsPcG2	569	614	common cis-acting element in promoter and enhancer regions
OsPcG2	594	639	common cis-acting element in promoter and enhancer regions
OsPcG2	622	668	cis-acting regulatory element
OsPcG2	730	776	light responsive element
OsPcG2	841	885	core promoter element around -30 of transcription start
OsPcG2	895	940	common cis-acting element in promoter and enhancer regions
OsPcG2	968	1013	common cis-acting element in promoter and enhancer regions
OsPcG2	1025	1071	core promoter element around -30 of transcription start
OsPcG2	1027	1071	core promoter element around -30 of transcription start
OsPcG2	1134	1179	common cis-acting element in promoter and enhancer regions
OsPcG2	1148	1193	core promoter element around -30 of transcription start
OsPcG2	1149	1193	core promoter element around -30 of transcription start
OsPcG2	1163	1209	part of a light responsive element
OsPcG2	1368	1413	common cis-acting element in promoter and enhancer regions
OsPcG2	1382	1432	cis-acting element involved in the abscisic acid responsiveness
OsPcG2	1383	1432	cis-acting element involved in the abscisic acid responsiveness
OsPcG2	1385	1431	cis-acting regulatory element involved in light responsiveness
OsPcG2	1386	1431	cis-acting element involved in the abscisic acid responsiveness
OsPcG2	1435	1485	common cis-acting element in promoter and enhancer regions
OsPcG2	1553	1599	light responsive element
OsPcG2	1626	1672	light responsive element
OsPcG2	1629	1675	enhancer-like element involved in anoxic specific inducibility
OsPcG2	1784	1829	common cis-acting element in promoter and enhancer regions
OsPcG2	1795	1840	common cis-acting element in promoter and enhancer regions
OsPcG2	1820	1866	cis-acting regulatory element involved in light responsiveness
OsPcG2	1821	1866	cis-acting element involved in the abscisic acid responsiveness
OsPcG3	85	130	common cis-acting element in promoter and enhancer regions
OsPcG3	158	204	part of a conserved DNA module involved in light responsiveness
OsPcG3	205	249	core promoter element around -30 of transcription start
OsPcG3	303	348	common cis-acting element in promoter and enhancer regions
OsPcG3	331	376	common cis-acting element in promoter and enhancer regions
OsPcG3	380	425	common cis-acting element in promoter and enhancer regions
OsPcG3	417	464	core promoter element around -30 of transcription start
OsPcG3	449	494	common cis-acting element in promoter and enhancer regions
OsPcG3	505	550	common cis-acting element in promoter and enhancer regions
OsPcG3	565	610	common cis-acting element in promoter and enhancer regions
OsPcG3	579	623	core promoter element around -30 of transcription start
OsPcG3	684	729	common cis-acting element in promoter and enhancer regions
OsPcG3	703	748	common cis-acting element in promoter and enhancer regions
OsPcG3	926	971	common cis-acting element in promoter and enhancer regions
OsPcG3	991	1036	common cis-acting element in promoter and enhancer regions
OsPcG3	996	1041	common cis-acting element in promoter and enhancer regions
OsPcG3	1065	1111	core promoter element around -30 of transcription start
OsPcG3	1066	1110	core promoter element around -30 of transcription start
OsPcG3	1077	1123	core promoter element around -30 of transcription start
OsPcG3	1078	1122	core promoter element around -30 of transcription start
OsPcG3	1129	1174	common cis-acting element in promoter and enhancer regions
OsPcG3	1160	1205	common cis-acting element in promoter and enhancer regions
OsPcG3	1177	1222	common cis-acting element in promoter and enhancer regions
OsPcG3	1283	1328	common cis-acting element in promoter and enhancer regions
OsPcG3	1296	1345	core promoter element around -30 of transcription start
OsPcG3	1297	1344	core promoter element around -30 of transcription start
OsPcG3	1298	1344	core promoter element around -30 of transcription start
OsPcG3	1299	1344	core promoter element around -30 of transcription start
OsPcG3	1300	1344	core promoter element around -30 of transcription start
OsPcG3	1469	1515	part of a conserved DNA module involved in light responsiveness
OsPcG3	1475	1521	part of a conserved DNA module involved in light responsiveness
OsPcG3	1479	1525	part of a conserved DNA module involved in light responsiveness
OsPcG3	1487	1532	common cis-acting element in promoter and enhancer regions
OsPcG3	1584	1629	common cis-acting element in promoter and enhancer regions
OsPcG3	1632	1677	common cis-acting element in promoter and enhancer regions
OsPcG3	1644	1689	common cis-acting element in promoter and enhancer regions
OsPcG3	1655	1701	core promoter element around -30 of transcription start
OsPcG3	1656	1700	core promoter element around -30 of transcription start
OsPcG3	1731	1776	common cis-acting element in promoter and enhancer regions
OsPcG3	1772	1817	common cis-acting element in promoter and enhancer regions
OsPcG3	1829	1874	common cis-acting element in promoter and enhancer regions
OsPcG3	1852	1898	part of a conserved DNA module involved in light responsiveness
OsPcG3	1873	1918	common cis-acting element in promoter and enhancer regions
OsPcG4	9	54	common cis-acting element in promoter and enhancer regions
OsPcG4	39	85	cis-acting regulatory element involved in light responsiveness
OsPcG4	130	175	common cis-acting element in promoter and enhancer regions
OsPcG4	233	279	cis-acting regulatory element involved in light responsiveness
OsPcG4	343	388	cis-acting regulatory element involved in the MeJA-responsiveness
OsPcG4	343	388	cis-acting regulatory element involved in the MeJA-responsiveness
OsPcG4	397	442	cis-acting regulatory element involved in the MeJA-responsiveness
OsPcG4	397	442	cis-acting regulatory element involved in the MeJA-responsiveness
OsPcG4	446	492	part of a light responsive element
OsPcG4	452	498	core promoter element around -30 of transcription start
OsPcG4	453	499	core promoter element around -30 of transcription start
OsPcG4	454	498	core promoter element around -30 of transcription start
OsPcG4	489	537	cis-acting regulatory element involved in light responsiveness
OsPcG4	490	535	cis-acting element involved in the abscisic acid responsiveness
OsPcG4	490	536	cis-acting regulatory element involved in light responsiveness
OsPcG4	566	612	cis-acting element involved in the abscisic acid responsiveness
OsPcG4	566	612	cis-acting regulatory element involved in light responsiveness
OsPcG4	566	612	cis-acting regulatory element involved in light responsiveness
OsPcG4	567	612	cis-acting element involved in the abscisic acid responsiveness
OsPcG4	652	698	core promoter element around -30 of transcription start
OsPcG4	653	697	core promoter element around -30 of transcription start
OsPcG4	814	859	common cis-acting element in promoter and enhancer regions
OsPcG4	838	883	common cis-acting element in promoter and enhancer regions
OsPcG4	914	960	core promoter element around -30 of transcription start
OsPcG4	915	959	core promoter element around -30 of transcription start
OsPcG4	932	977	common cis-acting element in promoter and enhancer regions
OsPcG4	975	1020	common cis-acting element in promoter and enhancer regions
OsPcG4	1012	1058	core promoter element around -30 of transcription start
OsPcG4	1013	1058	core promoter element around -30 of transcription start
OsPcG4	1014	1058	core promoter element around -30 of transcription start
OsPcG4	1035	1079	core promoter element around -30 of transcription start
OsPcG4	1076	1126	core promoter element around -30 of transcription start
OsPcG4	1078	1122	core promoter element around -30 of transcription start
OsPcG4	1137	1182	common cis-acting element in promoter and enhancer regions
OsPcG4	1167	1212	common cis-acting element in promoter and enhancer regions
OsPcG4	1266	1313	common cis-acting element in promoter and enhancer regions
OsPcG4	1279	1324	common cis-acting element in promoter and enhancer regions
OsPcG4	1290	1334	core promoter element around -30 of transcription start
OsPcG4	1298	1343	common cis-acting element in promoter and enhancer regions
OsPcG4	1301	1346	common cis-acting element in promoter and enhancer regions
OsPcG4	1350	1396	part of a conserved DNA module involved in light responsiveness
OsPcG4	1405	1450	common cis-acting element in promoter and enhancer regions
OsPcG4	1424	1469	common cis-acting element in promoter and enhancer regions
OsPcG4	1478	1523	common cis-acting element in promoter and enhancer regions
OsPcG4	1484	1529	common cis-acting element in promoter and enhancer regions
OsPcG4	1555	1601	cis-acting regulatory element involved in light responsiveness
OsPcG4	1705	1751	enhancer-like element involved in anoxic specific inducibility
OsPcG4	1708	1754	light responsive element
OsPcG4	1798	1844	light responsive element
OsPcG4	1822	1867	common cis-acting element in promoter and enhancer regions
OsPcG4	1932	1977	common cis-acting element in promoter and enhancer regions
OsPcG4	1947	1993	cis-acting regulatory element essential for the anaerobic induction
OsPcG4	1960	2006	enhancer-like element involved in anoxic specific inducibility
OsPcG5	183	229	cis-acting regulatory element involved in light responsiveness
OsPcG5	200	245	common cis-acting element in promoter and enhancer regions
OsPcG5	205	251	cis-acting regulatory element
OsPcG5	225	271	light responsive element
OsPcG5	627	672	common cis-acting element in promoter and enhancer regions
OsPcG5	684	729	common cis-acting element in promoter and enhancer regions
OsPcG5	774	818	core promoter element around -30 of transcription start
OsPcG5	778	826	core promoter element around -30 of transcription start
OsPcG5	781	826	core promoter element around -30 of transcription start
OsPcG5	782	826	core promoter element around -30 of transcription start
OsPcG5	826	877	cis-acting regulatory element involved in light responsiveness
OsPcG5	827	876	cis-acting element involved in the abscisic acid responsiveness
OsPcG5	837	883	part of a conserved DNA module involved in light responsiveness
OsPcG5	870	915	core promoter element around -30 of transcription start
OsPcG5	871	915	core promoter element around -30 of transcription start
OsPcG5	888	933	common cis-acting element in promoter and enhancer regions
OsPcG5	937	982	core promoter element around -30 of transcription start
OsPcG5	938	982	core promoter element around -30 of transcription start
OsPcG5	947	993	cis-acting regulatory element essential for the anaerobic induction
OsPcG5	991	1037	core promoter element around -30 of transcription start
OsPcG5	992	1036	core promoter element around -30 of transcription start
OsPcG5	998	1042	core promoter element around -30 of transcription start
OsPcG5	1045	1089	core promoter element around -30 of transcription start
OsPcG5	1051	1099	core promoter element around -30 of transcription start
OsPcG5	1066	1112	part of a conserved DNA module involved in light responsiveness
OsPcG5	1077	1122	common cis-acting element in promoter and enhancer regions
OsPcG5	1086	1130	core promoter element around -30 of transcription start
OsPcG5	1113	1159	core promoter element around -30 of transcription start
OsPcG5	1114	1158	core promoter element around -30 of transcription start
OsPcG5	1172	1219	core promoter element around -30 of transcription start
OsPcG5	1173	1219	core promoter element around -30 of transcription start
OsPcG5	1174	1219	core promoter element around -30 of transcription start
OsPcG5	1175	1219	core promoter element around -30 of transcription start
OsPcG5	1197	1245	core promoter element around -30 of transcription start
OsPcG5	1214	1266	core promoter element around -30 of transcription start
OsPcG5	1216	1262	core promoter element around -30 of transcription start
OsPcG5	1217	1261	core promoter element around -30 of transcription start
OsPcG5	1221	1270	core promoter element around -30 of transcription start
OsPcG5	1222	1269	core promoter element around -30 of transcription start
OsPcG5	1223	1269	core promoter element around -30 of transcription start
OsPcG5	1224	1271	core promoter element around -30 of transcription start
OsPcG5	1225	1271	core promoter element around -30 of transcription start
OsPcG5	1226	1272	core promoter element around -30 of transcription start
OsPcG5	1227	1273	core promoter element around -30 of transcription start
OsPcG5	1228	1274	core promoter element around -30 of transcription start
OsPcG5	1229	1273	core promoter element around -30 of transcription start
OsPcG5	1282	1328	part of a conserved DNA module involved in light responsiveness
OsPcG5	1321	1367	cis-acting regulatory element involved in light responsiveness
OsPcG5	1321	1366	cis-acting element involved in the abscisic acid responsiveness
OsPcG5	1376	1422	part of a conserved DNA module involved in light responsiveness
OsPcG5	1389	1435	core promoter element around -30 of transcription start
OsPcG5	1390	1435	core promoter element around -30 of transcription start
OsPcG5	1391	1435	core promoter element around -30 of transcription start
OsPcG5	1435	1481	core promoter element around -30 of transcription start
OsPcG5	1436	1482	core promoter element around -30 of transcription start
OsPcG5	1437	1481	core promoter element around -30 of transcription start
OsPcG5	1568	1614	cis-acting regulatory element essential for the anaerobic induction
OsPcG5	1621	1667	cis-acting regulatory element essential for the anaerobic induction
OsPcG5	1658	1704	cis-acting regulatory element essential for the anaerobic induction
OsPcG5	1691	1736	common cis-acting element in promoter and enhancer regions
OsPcG5	1721	1766	common cis-acting element in promoter and enhancer regions
OsPcG5	1742	1787	common cis-acting element in promoter and enhancer regions
OsPcG5	1754	1800	cis-acting regulatory element involved in light responsiveness
OsPcG5	1755	1800	cis-acting element involved in the abscisic acid responsiveness
OsPcG5	1757	1806	light responsive element
OsPcG5	1773	1818	common cis-acting element in promoter and enhancer regions
OsPcG5	1783	1828	common cis-acting element in promoter and enhancer regions
OsPcG5	1823	1868	common cis-acting element in promoter and enhancer regions
OsPcG5	1826	1871	common cis-acting element in promoter and enhancer regions
OsPcG5	1874	1919	common cis-acting element in promoter and enhancer regions
OsPcG6	56	101	common cis-acting element in promoter and enhancer regions
OsPcG6	75	119	core promoter element around -30 of transcription start
OsPcG6	107	152	common cis-acting element in promoter and enhancer regions
OsPcG6	143	187	core promoter element around -30 of transcription start
OsPcG6	156	203	core promoter element around -30 of transcription start
OsPcG6	159	205	core promoter element around -30 of transcription start
OsPcG6	161	205	core promoter element around -30 of transcription start
OsPcG6	254	302	common cis-acting element in promoter and enhancer regions
OsPcG6	256	301	common cis-acting element in promoter and enhancer regions
OsPcG6	272	320	core promoter element around -30 of transcription start
OsPcG6	303	349	cis-acting regulatory element essential for the anaerobic induction
OsPcG6	309	354	common cis-acting element in promoter and enhancer regions
OsPcG6	373	419	cis-acting regulatory element essential for the anaerobic induction
OsPcG6	415	460	common cis-acting element in promoter and enhancer regions
OsPcG6	472	518	core promoter element around -30 of transcription start
OsPcG6	473	517	core promoter element around -30 of transcription start
OsPcG6	543	589	cis-acting regulatory element
OsPcG6	560	604	core promoter element around -30 of transcription start
OsPcG6	603	648	common cis-acting element in promoter and enhancer regions
OsPcG6	616	662	core promoter element around -30 of transcription start
OsPcG6	617	661	core promoter element around -30 of transcription start
OsPcG6	624	670	core promoter element around -30 of transcription start
OsPcG6	625	669	core promoter element around -30 of transcription start
OsPcG6	639	684	common cis-acting element in promoter and enhancer regions
OsPcG6	657	705	core promoter element around -30 of transcription start
OsPcG6	658	705	core promoter element around -30 of transcription start
OsPcG6	659	705	core promoter element around -30 of transcription start
OsPcG6	660	705	core promoter element around -30 of transcription start
OsPcG6	661	705	core promoter element around -30 of transcription start
OsPcG6	768	818	cis-acting regulatory element involved in light responsiveness
OsPcG6	797	843	core promoter element around -30 of transcription start
OsPcG6	798	844	core promoter element around -30 of transcription start
OsPcG6	799	843	core promoter element around -30 of transcription start
OsPcG6	865	911	part of a light responsive element
OsPcG6	880	925	common cis-acting element in promoter and enhancer regions
OsPcG6	902	946	core promoter element around -30 of transcription start
OsPcG6	994	1038	core promoter element around -30 of transcription start
OsPcG6	1023	1068	core promoter element around -30 of transcription start
OsPcG6	1024	1068	core promoter element around -30 of transcription start
OsPcG6	1138	1184	core promoter element around -30 of transcription start
OsPcG6	1139	1186	core promoter element around -30 of transcription start
OsPcG6	1140	1186	core promoter element around -30 of transcription start
OsPcG6	1141	1187	core promoter element around -30 of transcription start
OsPcG6	1142	1186	core promoter element around -30 of transcription start
OsPcG6	1160	1205	common cis-acting element in promoter and enhancer regions
OsPcG6	1188	1234	cis-acting regulatory element involved in light responsiveness
OsPcG6	1198	1243	core promoter element around -30 of transcription start
OsPcG6	1199	1243	core promoter element around -30 of transcription start
OsPcG6	1260	1304	core promoter element around -30 of transcription start
OsPcG6	1306	1353	common cis-acting element in promoter and enhancer regions
OsPcG6	1332	1377	cis-acting element involved in the abscisic acid responsiveness
OsPcG6	1332	1378	cis-acting regulatory element involved in light responsiveness
OsPcG6	1503	1549	core promoter element around -30 of transcription start
OsPcG6	1504	1548	core promoter element around -30 of transcription start
OsPcG6	1548	1595	core promoter element around -30 of transcription start
OsPcG6	1549	1595	core promoter element around -30 of transcription start
OsPcG6	1550	1597	core promoter element around -30 of transcription start
OsPcG6	1551	1597	core promoter element around -30 of transcription start
OsPcG6	1553	1597	core promoter element around -30 of transcription start
OsPcG6	1585	1631	core promoter element around -30 of transcription start
OsPcG6	1586	1632	core promoter element around -30 of transcription start
OsPcG6	1587	1633	core promoter element around -30 of transcription start
OsPcG6	1588	1634	core promoter element around -30 of transcription start
OsPcG6	1589	1633	core promoter element around -30 of transcription start
OsPcG6	1706	1755	core promoter element around -30 of transcription start
OsPcG6	1708	1752	core promoter element around -30 of transcription start
OsPcG6	1744	1790	light responsive element
OsPcG6	1841	1886	common cis-acting element in promoter and enhancer regions
OsPcG6	1870	1915	common cis-acting element in promoter and enhancer regions
OsPcG6	1927	1972	cis-acting regulatory element involved in the MeJA-responsiveness
OsPcG6	1927	1972	cis-acting regulatory element involved in the MeJA-responsiveness
OsPcG6	1968	2014	cis-acting regulatory element involved in light responsiveness
OsPcG6	1969	2014	cis-acting element involved in the abscisic acid responsiveness
OsPcG7	39	84	common cis-acting element in promoter and enhancer regions
OsPcG7	226	271	common cis-acting element in promoter and enhancer regions
OsPcG7	229	275	core promoter element around -30 of transcription start
OsPcG7	230	275	core promoter element around -30 of transcription start
OsPcG7	231	275	core promoter element around -30 of transcription start
OsPcG7	250	296	core promoter element around -30 of transcription start
OsPcG7	251	297	core promoter element around -30 of transcription start
OsPcG7	252	296	core promoter element around -30 of transcription start
OsPcG7	291	336	common cis-acting element in promoter and enhancer regions
OsPcG7	375	421	part of a conserved DNA module involved in light responsiveness
OsPcG7	379	424	common cis-acting element in promoter and enhancer regions
OsPcG7	394	439	common cis-acting element in promoter and enhancer regions
OsPcG7	423	468	common cis-acting element in promoter and enhancer regions
OsPcG7	428	477	core promoter element around -30 of transcription start
OsPcG7	509	554	common cis-acting element in promoter and enhancer regions
OsPcG7	779	824	common cis-acting element in promoter and enhancer regions
OsPcG7	784	829	common cis-acting element in promoter and enhancer regions
OsPcG7	815	861	core promoter element around -30 of transcription start
OsPcG7	816	862	core promoter element around -30 of transcription start
OsPcG7	817	861	core promoter element around -30 of transcription start
OsPcG7	1081	1127	core promoter element around -30 of transcription start
OsPcG7	1082	1127	core promoter element around -30 of transcription start
OsPcG7	1083	1127	core promoter element around -30 of transcription start
OsPcG7	1120	1166	core promoter element around -30 of transcription start
OsPcG7	1121	1165	core promoter element around -30 of transcription start
OsPcG7	1257	1303	cis-acting regulatory element essential for the anaerobic induction
OsPcG7	1267	1313	cis-acting regulatory element essential for the anaerobic induction
OsPcG7	1279	1324	cis-acting regulatory element involved in the MeJA-responsiveness
OsPcG7	1279	1324	cis-acting regulatory element involved in the MeJA-responsiveness
OsPcG7	1379	1424	common cis-acting element in promoter and enhancer regions
OsPcG7	1403	1452	core promoter element around -30 of transcription start
OsPcG7	1411	1457	cis-acting regulatory element
OsPcG7	1471	1517	light responsive element
OsPcG7	1518	1563	common cis-acting element in promoter and enhancer regions
OsPcG7	1538	1583	common cis-acting element in promoter and enhancer regions
OsPcG7	1561	1606	cis-acting regulatory element involved in the MeJA-responsiveness
OsPcG7	1561	1606	cis-acting regulatory element involved in the MeJA-responsiveness
OsPcG7	1665	1710	common cis-acting element in promoter and enhancer regions
OsPcG7	1669	1713	core promoter element around -30 of transcription start
OsPcG7	1688	1734	enhancer-like element involved in anoxic specific inducibility
OsPcG7	1756	1801	cis-acting regulatory element involved in the MeJA-responsiveness
OsPcG7	1756	1801	cis-acting regulatory element involved in the MeJA-responsiveness
OsPcG7	1784	1831	core promoter element around -30 of transcription start
OsPcG7	1785	1831	core promoter element around -30 of transcription start
OsPcG7	1786	1831	core promoter element around -30 of transcription start
OsPcG7	1787	1831	core promoter element around -30 of transcription start
OsPcG7	1862	1908	enhancer-like element involved in anoxic specific inducibility
OsPcG7	1885	1931	light responsive element
OsPcG7	1891	1936	common cis-acting element in promoter and enhancer regions
OsPcG7	1970	2016	enhancer-like element involved in anoxic specific inducibility
OsPcG8	14	58	core promoter element around -30 of transcription start
OsPcG8	202	250	core promoter element around -30 of transcription start
OsPcG8	232	277	cis-acting regulatory element involved in the MeJA-responsiveness
OsPcG8	232	277	cis-acting regulatory element involved in the MeJA-responsiveness
OsPcG8	286	332	core promoter element around -30 of transcription start
OsPcG8	287	331	core promoter element around -30 of transcription start
OsPcG8	297	342	common cis-acting element in promoter and enhancer regions
OsPcG8	314	360	cis-acting regulatory element essential for the anaerobic induction
OsPcG8	321	367	part of a conserved DNA module involved in light responsiveness
OsPcG8	349	394	common cis-acting element in promoter and enhancer regions
OsPcG8	369	413	core promoter element around -30 of transcription start
OsPcG8	415	460	common cis-acting element in promoter and enhancer regions
OsPcG8	421	467	part of a light responsive element
OsPcG8	704	751	cis-acting element involved in the abscisic acid responsiveness
OsPcG8	785	830	common cis-acting element in promoter and enhancer regions
OsPcG8	895	940	common cis-acting element in promoter and enhancer regions
OsPcG8	903	948	common cis-acting element in promoter and enhancer regions
OsPcG8	1004	1050	cis-acting regulatory element involved in light responsiveness
OsPcG8	1030	1075	cis-acting regulatory element involved in the MeJA-responsiveness
OsPcG8	1030	1075	cis-acting regulatory element involved in the MeJA-responsiveness
OsPcG8	1180	1226	cis-acting element involved in the abscisic acid responsiveness
OsPcG8	1180	1226	cis-acting regulatory element involved in light responsiveness
OsPcG8	1180	1226	cis-acting regulatory element involved in light responsiveness
OsPcG8	1181	1226	cis-acting element involved in the abscisic acid responsiveness
OsPcG8	1396	1442	cis-acting regulatory element
OsPcG8	1426	1472	enhancer-like element involved in anoxic specific inducibility
OsPcG8	1443	1492	cis-acting element involved in the abscisic acid responsiveness
OsPcG8	1443	1492	cis-acting regulatory element involved in light responsiveness
OsPcG8	1653	1700	cis-acting element involved in the abscisic acid responsiveness
OsPcG8	1660	1706	light responsive element
OsPcG8	1684	1729	cis-acting regulatory element involved in the MeJA-responsiveness
OsPcG8	1684	1729	cis-acting regulatory element involved in the MeJA-responsiveness
OsPcG8	1822	1867	common cis-acting element in promoter and enhancer regions
OsPcG8	1830	1876	core promoter element around -30 of transcription start
OsPcG8	1831	1876	core promoter element around -30 of transcription start
OsPcG8	1832	1876	core promoter element around -30 of transcription start
OsPcG8	1912	1957	common cis-acting element in promoter and enhancer regions
OsPcG9	18	67	core promoter element around -30 of transcription start
OsPcG9	19	65	part of a conserved DNA module involved in light responsiveness
OsPcG9	23	69	core promoter element around -30 of transcription start
OsPcG9	24	68	core promoter element around -30 of transcription start
OsPcG9	47	91	core promoter element around -30 of transcription start
OsPcG9	62	109	core promoter element around -30 of transcription start
OsPcG9	151	195	core promoter element around -30 of transcription start
OsPcG9	177	223	core promoter element around -30 of transcription start
OsPcG9	178	222	core promoter element around -30 of transcription start
OsPcG9	236	281	common cis-acting element in promoter and enhancer regions
OsPcG9	304	351	common cis-acting element in promoter and enhancer regions
OsPcG9	315	360	common cis-acting element in promoter and enhancer regions
OsPcG9	351	396	cis-acting regulatory element involved in the MeJA-responsiveness
OsPcG9	351	396	cis-acting regulatory element involved in the MeJA-responsiveness
OsPcG9	383	428	common cis-acting element in promoter and enhancer regions
OsPcG9	505	550	common cis-acting element in promoter and enhancer regions
OsPcG9	515	562	light responsive element
OsPcG9	516	562	light responsive element
OsPcG9	593	644	cis-acting regulatory element involved in light responsiveness
OsPcG9	594	643	cis-acting element involved in the abscisic acid responsiveness
OsPcG9	627	672	common cis-acting element in promoter and enhancer regions
OsPcG9	641	686	common cis-acting element in promoter and enhancer regions
OsPcG9	671	716	common cis-acting element in promoter and enhancer regions
OsPcG9	684	729	core promoter element around -30 of transcription start
OsPcG9	685	729	core promoter element around -30 of transcription start
OsPcG9	700	745	common cis-acting element in promoter and enhancer regions
OsPcG9	821	866	common cis-acting element in promoter and enhancer regions
OsPcG9	824	870	core promoter element around -30 of transcription start
OsPcG9	825	869	core promoter element around -30 of transcription start
OsPcG9	887	932	common cis-acting element in promoter and enhancer regions
OsPcG9	903	947	core promoter element around -30 of transcription start
OsPcG9	946	991	common cis-acting element in promoter and enhancer regions
OsPcG9	960	1006	core promoter element around -30 of transcription start
OsPcG9	961	1007	core promoter element around -30 of transcription start
OsPcG9	962	1006	core promoter element around -30 of transcription start
OsPcG9	1028	1073	common cis-acting element in promoter and enhancer regions
OsPcG9	1046	1091	common cis-acting element in promoter and enhancer regions
OsPcG9	1080	1126	part of a conserved DNA module involved in light responsiveness
OsPcG9	1094	1139	common cis-acting element in promoter and enhancer regions
OsPcG9	1112	1157	common cis-acting element in promoter and enhancer regions
OsPcG9	1287	1332	common cis-acting element in promoter and enhancer regions
OsPcG9	1326	1371	cis-acting regulatory element involved in the MeJA-responsiveness
OsPcG9	1326	1371	cis-acting regulatory element involved in the MeJA-responsiveness
OsPcG9	1335	1380	cis-acting regulatory element involved in the MeJA-responsiveness
OsPcG9	1335	1380	cis-acting regulatory element involved in the MeJA-responsiveness
OsPcG9	1395	1440	cis-acting regulatory element involved in the MeJA-responsiveness
OsPcG9	1395	1440	cis-acting regulatory element involved in the MeJA-responsiveness
OsPcG9	1457	1503	cis-acting regulatory element
OsPcG9	1467	1513	core promoter element around -30 of transcription start
OsPcG9	1468	1512	core promoter element around -30 of transcription start
OsPcG9	1497	1542	core promoter element around -30 of transcription start
OsPcG9	1498	1542	core promoter element around -30 of transcription start
OsPcG9	1507	1553	cis-acting regulatory element
OsPcG9	1547	1591	core promoter element around -30 of transcription start
OsPcG9	1552	1598	cis-acting regulatory element essential for the anaerobic induction
OsPcG9	1567	1613	cis-acting regulatory element involved in light responsiveness
OsPcG9	1568	1613	cis-acting element involved in the abscisic acid responsiveness
OsPcG9	1573	1619	core promoter element around -30 of transcription start
OsPcG9	1574	1619	core promoter element around -30 of transcription start
OsPcG9	1575	1619	core promoter element around -30 of transcription start
OsPcG9	1705	1750	common cis-acting element in promoter and enhancer regions
OsPcG9	1746	1792	part of a conserved DNA module involved in light responsiveness
OsPcG9	1922	1967	common cis-acting element in promoter and enhancer regions
OsPcG9	1928	1973	common cis-acting element in promoter and enhancer regions
OsPcG9	1954	1999	common cis-acting element in promoter and enhancer regions
OsPcG10	78	124	cis-acting regulatory element involved in light responsiveness
OsPcG10	168	217	cis-acting element involved in the abscisic acid responsiveness
OsPcG10	207	252	cis-acting regulatory element involved in the MeJA-responsiveness
OsPcG10	207	252	cis-acting regulatory element involved in the MeJA-responsiveness
OsPcG10	229	275	part of a conserved DNA module involved in light responsiveness
OsPcG10	326	372	core promoter element around -30 of transcription start
OsPcG10	327	373	core promoter element around -30 of transcription start
OsPcG10	329	373	core promoter element around -30 of transcription start
OsPcG10	453	497	core promoter element around -30 of transcription start
OsPcG10	503	549	cis-acting regulatory element essential for the anaerobic induction
OsPcG10	515	561	cis-acting regulatory element essential for the anaerobic induction
OsPcG10	518	563	common cis-acting element in promoter and enhancer regions
OsPcG10	580	625	cis-acting regulatory element involved in the MeJA-responsiveness
OsPcG10	580	625	cis-acting regulatory element involved in the MeJA-responsiveness
OsPcG10	609	655	core promoter element around -30 of transcription start
OsPcG10	610	654	core promoter element around -30 of transcription start
OsPcG10	619	664	common cis-acting element in promoter and enhancer regions
OsPcG10	635	681	core promoter element around -30 of transcription start
OsPcG10	636	681	core promoter element around -30 of transcription start
OsPcG10	637	681	core promoter element around -30 of transcription start
OsPcG10	703	749	cis-acting regulatory element involved in light responsiveness
OsPcG10	857	901	core promoter element around -30 of transcription start
OsPcG10	926	971	common cis-acting element in promoter and enhancer regions
OsPcG10	1022	1068	core promoter element around -30 of transcription start
OsPcG10	1023	1068	core promoter element around -30 of transcription start
OsPcG10	1024	1068	core promoter element around -30 of transcription start
OsPcG10	1182	1232.5	cis-acting regulatory element involved in light responsiveness
OsPcG10	1183	1229	cis-acting regulatory element involved in light responsiveness
OsPcG10	1184	1229	cis-acting element involved in the abscisic acid responsiveness
OsPcG10	1198	1243	common cis-acting element in promoter and enhancer regions
OsPcG10	1208	1254	part of a light responsive element
OsPcG10	1263	1308	core promoter element around -30 of transcription start
OsPcG10	1264	1308	core promoter element around -30 of transcription start
OsPcG10	1274	1320	light responsive element
OsPcG10	1397	1442	cis-acting element involved in the abscisic acid responsiveness
OsPcG10	1397	1443	cis-acting regulatory element involved in light responsiveness
OsPcG10	1650	1695	common cis-acting element in promoter and enhancer regions
OsPcG10	1656	1702	cis-acting regulatory element
OsPcG10	1668	1714	enhancer-like element involved in anoxic specific inducibility
OsPcG10	1700	1746	enhancer-like element involved in anoxic specific inducibility
OsPcG10	1767	1813	enhancer-like element involved in anoxic specific inducibility
OsPcG10	1799	1844	cis-acting regulatory element involved in the MeJA-responsiveness
OsPcG10	1799	1844	cis-acting regulatory element involved in the MeJA-responsiveness
OsPcG10	1905	1951	enhancer-like element involved in anoxic specific inducibility
OsPcG10	1908	1954	light responsive element
OsPcG11	2	46	core promoter element around -30 of transcription start
OsPcG11	13	57	core promoter element around -30 of transcription start
OsPcG11	19	64	cis-acting element involved in the abscisic acid responsiveness
OsPcG11	19	65	cis-acting regulatory element involved in light responsiveness
OsPcG11	67	112	common cis-acting element in promoter and enhancer regions
OsPcG11	133	177	core promoter element around -30 of transcription start
OsPcG11	139	185	core promoter element around -30 of transcription start
OsPcG11	140	185	core promoter element around -30 of transcription start
OsPcG11	141	185	core promoter element around -30 of transcription start
OsPcG11	159	204	common cis-acting element in promoter and enhancer regions
OsPcG11	177	221	core promoter element around -30 of transcription start
OsPcG11	185	230	common cis-acting element in promoter and enhancer regions
OsPcG11	236	281	common cis-acting element in promoter and enhancer regions
OsPcG11	259	304	common cis-acting element in promoter and enhancer regions
OsPcG11	274	320	cis-acting regulatory element involved in light responsiveness
OsPcG11	275	320	cis-acting element involved in the abscisic acid responsiveness
OsPcG11	278	324	cis-acting regulatory element essential for the anaerobic induction
OsPcG11	294	339	common cis-acting element in promoter and enhancer regions
OsPcG11	320	366	core promoter element around -30 of transcription start
OsPcG11	321	367	core promoter element around -30 of transcription start
OsPcG11	322	368	core promoter element around -30 of transcription start
OsPcG11	323	367	core promoter element around -30 of transcription start
OsPcG11	374	419	common cis-acting element in promoter and enhancer regions
OsPcG11	418	464	part of a light responsive element
OsPcG11	434	479	common cis-acting element in promoter and enhancer regions
OsPcG11	456	501	cis-acting regulatory element involved in the MeJA-responsiveness
OsPcG11	456	501	cis-acting regulatory element involved in the MeJA-responsiveness
OsPcG11	463	509	core promoter element around -30 of transcription start
OsPcG11	465	509	core promoter element around -30 of transcription start
OsPcG11	501	546	common cis-acting element in promoter and enhancer regions
OsPcG11	601	647	core promoter element around -30 of transcription start
OsPcG11	603	647	core promoter element around -30 of transcription start
OsPcG11	654	700	core promoter element around -30 of transcription start
OsPcG11	655	701	core promoter element around -30 of transcription start
OsPcG11	656	702	core promoter element around -30 of transcription start
OsPcG11	657	701	core promoter element around -30 of transcription start
OsPcG11	689	733	core promoter element around -30 of transcription start
OsPcG11	709	754	core promoter element around -30 of transcription start
OsPcG11	710	754	core promoter element around -30 of transcription start
OsPcG11	882	927	common cis-acting element in promoter and enhancer regions
OsPcG11	889	934	cis-acting regulatory element involved in the MeJA-responsiveness
OsPcG11	889	934	cis-acting regulatory element involved in the MeJA-responsiveness
OsPcG11	1053	1098	common cis-acting element in promoter and enhancer regions
OsPcG11	1096	1141	common cis-acting element in promoter and enhancer regions
OsPcG11	1117	1162	common cis-acting element in promoter and enhancer regions
OsPcG11	1125	1173	core promoter element around -30 of transcription start
OsPcG11	1209	1253	core promoter element around -30 of transcription start
OsPcG11	1241	1286	common cis-acting element in promoter and enhancer regions
OsPcG11	1257	1303	light responsive element
OsPcG11	1278	1323	common cis-acting element in promoter and enhancer regions
OsPcG11	1285	1331	part of a light responsive element
OsPcG11	1311	1356	common cis-acting element in promoter and enhancer regions
OsPcG11	1414	1459	common cis-acting element in promoter and enhancer regions
OsPcG11	1511	1556	cis-acting element involved in the abscisic acid responsiveness
OsPcG11	1511	1557	cis-acting regulatory element involved in light responsiveness
OsPcG11	1558	1604	cis-acting regulatory element essential for the anaerobic induction
OsPcG11	1563	1609	cis-acting regulatory element essential for the anaerobic induction
OsPcG11	1575	1621	enhancer-like element involved in anoxic specific inducibility
OsPcG11	1653	1699	cis-acting regulatory element
OsPcG11	1657	1703	cis-acting regulatory element
OsPcG11	1664	1713	cis-acting element involved in the abscisic acid responsiveness
OsPcG11	1710	1756	cis-acting regulatory element
OsPcG11	1725	1771	cis-acting regulatory element involved in light responsiveness
OsPcG11	1855	1901	enhancer-like element involved in anoxic specific inducibility
OsPcG11	1920	1966	cis-acting regulatory element involved in light responsiveness
OsPcG12	19	64	common cis-acting element in promoter and enhancer regions
OsPcG12	93	139	part of a light responsive element
OsPcG12	149	195	part of a light responsive element
OsPcG12	162	207	common cis-acting element in promoter and enhancer regions
OsPcG12	170	215	common cis-acting element in promoter and enhancer regions
OsPcG12	177	223	core promoter element around -30 of transcription start
OsPcG12	179	225	core promoter element around -30 of transcription start
OsPcG12	180	226	core promoter element around -30 of transcription start
OsPcG12	181	225	core promoter element around -30 of transcription start
OsPcG12	324	370	light responsive element
OsPcG12	404	448	core promoter element around -30 of transcription start
OsPcG12	430	475	cis-acting regulatory element involved in the MeJA-responsiveness
OsPcG12	430	475	cis-acting regulatory element involved in the MeJA-responsiveness
OsPcG12	438	484	part of a light responsive element
OsPcG12	519	565	cis-acting regulatory element essential for the anaerobic induction
OsPcG12	642	688	light responsive element
OsPcG12	687	733	light responsive element
OsPcG12	880	925	common cis-acting element in promoter and enhancer regions
OsPcG12	902	947	common cis-acting element in promoter and enhancer regions
OsPcG12	923	968	common cis-acting element in promoter and enhancer regions
OsPcG12	954	999	common cis-acting element in promoter and enhancer regions
OsPcG12	976	1021	common cis-acting element in promoter and enhancer regions
OsPcG12	1068	1114	part of a light responsive element
OsPcG12	1121	1166	common cis-acting element in promoter and enhancer regions
OsPcG12	1164	1209	common cis-acting element in promoter and enhancer regions
OsPcG12	1218	1263	common cis-acting element in promoter and enhancer regions
OsPcG12	1221	1266	common cis-acting element in promoter and enhancer regions
OsPcG12	1240	1285	cis-acting regulatory element involved in the MeJA-responsiveness
OsPcG12	1240	1285	cis-acting regulatory element involved in the MeJA-responsiveness
OsPcG12	1265	1310	cis-acting regulatory element involved in the MeJA-responsiveness
OsPcG12	1265	1310	cis-acting regulatory element involved in the MeJA-responsiveness
OsPcG12	1314	1359	cis-acting regulatory element involved in the MeJA-responsiveness
OsPcG12	1314	1359	cis-acting regulatory element involved in the MeJA-responsiveness
OsPcG12	1409	1454	common cis-acting element in promoter and enhancer regions
OsPcG12	1503	1548	common cis-acting element in promoter and enhancer regions
OsPcG12	1606	1655	cis-acting element involved in the abscisic acid responsiveness
OsPcG12	1608	1654	cis-acting regulatory element involved in light responsiveness
OsPcG12	1608	1653	cis-acting element involved in the abscisic acid responsiveness
OsPcG12	1612	1659	core promoter element around -30 of transcription start
OsPcG12	1651	1697	cis-acting regulatory element involved in light responsiveness
OsPcG12	1651	1696	cis-acting element involved in the abscisic acid responsiveness
OsPcG12	1723	1769	cis-acting regulatory element involved in light responsiveness
OsPcG12	1733	1779	enhancer-like element involved in anoxic specific inducibility
OsPcG12	1781	1827	cis-acting regulatory element essential for the anaerobic induction
OsPcG12	1901	1947	cis-acting regulatory element involved in light responsiveness
OsPcG13	43	88	common cis-acting element in promoter and enhancer regions
OsPcG13	73	119	light responsive element
OsPcG13	85	130	common cis-acting element in promoter and enhancer regions
OsPcG13	121	166	common cis-acting element in promoter and enhancer regions
OsPcG13	359	404	common cis-acting element in promoter and enhancer regions
OsPcG13	397	443	part of a conserved DNA module involved in light responsiveness
OsPcG13	452	498	light responsive element
OsPcG13	484	529	common cis-acting element in promoter and enhancer regions
OsPcG13	623	669	cis-acting regulatory element essential for the anaerobic induction
OsPcG13	635	680	common cis-acting element in promoter and enhancer regions
OsPcG13	647	693	core promoter element around -30 of transcription start
OsPcG13	648	693	core promoter element around -30 of transcription start
OsPcG13	649	693	core promoter element around -30 of transcription start
OsPcG13	657	702	cis-acting element involved in the abscisic acid responsiveness
OsPcG13	657	703	cis-acting regulatory element involved in light responsiveness
OsPcG13	669	716	light responsive element
OsPcG13	674	720	core promoter element around -30 of transcription start
OsPcG13	675	719	core promoter element around -30 of transcription start
OsPcG13	690	736	core promoter element around -30 of transcription start
OsPcG13	691	735	core promoter element around -30 of transcription start
OsPcG13	808	854	cis-acting regulatory element essential for the anaerobic induction
OsPcG13	887	931	core promoter element around -30 of transcription start
OsPcG13	1012	1062	cis-acting element involved in the abscisic acid responsiveness
OsPcG13	1074	1119	common cis-acting element in promoter and enhancer regions
OsPcG13	1258	1302	core promoter element around -30 of transcription start
OsPcG13	1261	1307	part of a conserved DNA module involved in light responsiveness
OsPcG13	1351	1396	common cis-acting element in promoter and enhancer regions
OsPcG13	1390	1436	core promoter element around -30 of transcription start
OsPcG13	1391	1435	core promoter element around -30 of transcription start
OsPcG13	1399	1445	part of a light responsive element
OsPcG13	1406	1452	part of a light responsive element
OsPcG13	1437	1483	core promoter element around -30 of transcription start
OsPcG13	1438	1482	core promoter element around -30 of transcription start
OsPcG13	1475	1519	core promoter element around -30 of transcription start
OsPcG13	1485	1530	cis-acting regulatory element involved in the MeJA-responsiveness
OsPcG13	1485	1530	cis-acting regulatory element involved in the MeJA-responsiveness
OsPcG13	1538	1584	cis-acting regulatory element involved in light responsiveness
OsPcG13	1578	1626	cis-acting regulatory element involved in light responsiveness
OsPcG13	1580	1626	cis-acting regulatory element involved in light responsiveness
OsPcG13	1581	1626	cis-acting element involved in the abscisic acid responsiveness
OsPcG13	1588	1632	core promoter element around -30 of transcription start
OsPcG13	1604	1650	core promoter element around -30 of transcription start
OsPcG13	1606	1650	core promoter element around -30 of transcription start
OsPcG13	1617	1661	core promoter element around -30 of transcription start
OsPcG13	1685	1731	light responsive element
OsPcG13	1720	1768	core promoter element around -30 of transcription start
OsPcG13	1721	1768	core promoter element around -30 of transcription start
OsPcG13	1722	1768	core promoter element around -30 of transcription start
OsPcG13	1723	1768	core promoter element around -30 of transcription start
OsPcG13	1724	1768	core promoter element around -30 of transcription start
OsPcG13	1732	1777	common cis-acting element in promoter and enhancer regions
OsPcG13	1740	1789	core promoter element around -30 of transcription start
OsPcG13	1740	1785	common cis-acting element in promoter and enhancer regions
OsPcG13	1865	1911	light responsive element
OsPcG13	1958	2004	light responsive element
OsPcG13	1972	2018	enhancer-like element involved in anoxic specific inducibility
OsPcG14	0	46	core promoter element around -30 of transcription start
OsPcG14	1	47	core promoter element around -30 of transcription start
OsPcG14	2	48	core promoter element around -30 of transcription start
OsPcG14	3	49	core promoter element around -30 of transcription start
OsPcG14	4	50	core promoter element around -30 of transcription start
OsPcG14	5	51	core promoter element around -30 of transcription start
OsPcG14	6	52	core promoter element around -30 of transcription start
OsPcG14	7	53	core promoter element around -30 of transcription start
OsPcG14	8	54	core promoter element around -30 of transcription start
OsPcG14	9	55	core promoter element around -30 of transcription start
OsPcG14	10	56	core promoter element around -30 of transcription start
OsPcG14	11	57	core promoter element around -30 of transcription start
OsPcG14	12	58	core promoter element around -30 of transcription start
OsPcG14	13	59	core promoter element around -30 of transcription start
OsPcG14	14	60	core promoter element around -30 of transcription start
OsPcG14	15	61	core promoter element around -30 of transcription start
OsPcG14	16	62	core promoter element around -30 of transcription start
OsPcG14	17	63	core promoter element around -30 of transcription start
OsPcG14	18	64	core promoter element around -30 of transcription start
OsPcG14	19	65	core promoter element around -30 of transcription start
OsPcG14	20	66	core promoter element around -30 of transcription start
OsPcG14	21	67	core promoter element around -30 of transcription start
OsPcG14	22	68	core promoter element around -30 of transcription start
OsPcG14	23	69	core promoter element around -30 of transcription start
OsPcG14	24	70	core promoter element around -30 of transcription start
OsPcG14	25	71	core promoter element around -30 of transcription start
OsPcG14	26	72	core promoter element around -30 of transcription start
OsPcG14	27	73	core promoter element around -30 of transcription start
OsPcG14	28	74	core promoter element around -30 of transcription start
OsPcG14	29	75	core promoter element around -30 of transcription start
OsPcG14	30	76	core promoter element around -30 of transcription start
OsPcG14	31	77	core promoter element around -30 of transcription start
OsPcG14	32	78	core promoter element around -30 of transcription start
OsPcG14	33	79	core promoter element around -30 of transcription start
OsPcG14	34	80	core promoter element around -30 of transcription start
OsPcG14	35	81	core promoter element around -30 of transcription start
OsPcG14	36	82	core promoter element around -30 of transcription start
OsPcG14	37	83	core promoter element around -30 of transcription start
OsPcG14	38	84	core promoter element around -30 of transcription start
OsPcG14	39	85	core promoter element around -30 of transcription start
OsPcG14	40	86	core promoter element around -30 of transcription start
OsPcG14	41	87	core promoter element around -30 of transcription start
OsPcG14	42	88	core promoter element around -30 of transcription start
OsPcG14	43	89	core promoter element around -30 of transcription start
OsPcG14	44	90	core promoter element around -30 of transcription start
OsPcG14	45	91	core promoter element around -30 of transcription start
OsPcG14	46	92	core promoter element around -30 of transcription start
OsPcG14	47	93	core promoter element around -30 of transcription start
OsPcG14	48	94	core promoter element around -30 of transcription start
OsPcG14	49	95	core promoter element around -30 of transcription start
OsPcG14	50	96	core promoter element around -30 of transcription start
OsPcG14	51	97	core promoter element around -30 of transcription start
OsPcG14	52	98	core promoter element around -30 of transcription start
OsPcG14	53	99	core promoter element around -30 of transcription start
OsPcG14	54	100	core promoter element around -30 of transcription start
OsPcG14	55	101	core promoter element around -30 of transcription start
OsPcG14	56	102	core promoter element around -30 of transcription start
OsPcG14	57	103	core promoter element around -30 of transcription start
OsPcG14	58	104	core promoter element around -30 of transcription start
OsPcG14	59	105	core promoter element around -30 of transcription start
OsPcG14	60	106	core promoter element around -30 of transcription start
OsPcG14	61	107	core promoter element around -30 of transcription start
OsPcG14	62	108	core promoter element around -30 of transcription start
OsPcG14	63	109	core promoter element around -30 of transcription start
OsPcG14	64	110	core promoter element around -30 of transcription start
OsPcG14	65	109	core promoter element around -30 of transcription start
OsPcG14	132	178	part of a conserved DNA module involved in light responsiveness
OsPcG14	136	182	core promoter element around -30 of transcription start
OsPcG14	137	182	core promoter element around -30 of transcription start
OsPcG14	138	182	core promoter element around -30 of transcription start
OsPcG14	177	222	common cis-acting element in promoter and enhancer regions
OsPcG14	275	320	common cis-acting element in promoter and enhancer regions
OsPcG14	281	327	core promoter element around -30 of transcription start
OsPcG14	282	326	core promoter element around -30 of transcription start
OsPcG14	291	337	core promoter element around -30 of transcription start
OsPcG14	292	338	core promoter element around -30 of transcription start
OsPcG14	294	338	core promoter element around -30 of transcription start
OsPcG14	391	437	core promoter element around -30 of transcription start
OsPcG14	392	436	core promoter element around -30 of transcription start
OsPcG14	415	464	core promoter element around -30 of transcription start
OsPcG14	420	466	core promoter element around -30 of transcription start
OsPcG14	421	465	core promoter element around -30 of transcription start
OsPcG14	439	484	core promoter element around -30 of transcription start
OsPcG14	440	484	core promoter element around -30 of transcription start
OsPcG14	458	504	cis-acting regulatory element
OsPcG14	493	538	common cis-acting element in promoter and enhancer regions
OsPcG14	512	557	core promoter element around -30 of transcription start
OsPcG14	513	557	core promoter element around -30 of transcription start
OsPcG14	525	572	core promoter element around -30 of transcription start
OsPcG14	526	572	core promoter element around -30 of transcription start
OsPcG14	527	572	core promoter element around -30 of transcription start
OsPcG14	528	572	core promoter element around -30 of transcription start
OsPcG14	615	663	core promoter element around -30 of transcription start
OsPcG14	627	673	cis-acting regulatory element
OsPcG14	634	679	common cis-acting element in promoter and enhancer regions
OsPcG14	639	684	common cis-acting element in promoter and enhancer regions
OsPcG14	650	696	cis-acting regulatory element essential for the anaerobic induction
OsPcG14	672	718	cis-acting regulatory element
OsPcG14	684	728	core promoter element around -30 of transcription start
OsPcG14	699	743	core promoter element around -30 of transcription start
OsPcG14	705	751	core promoter element around -30 of transcription start
OsPcG14	707	751	core promoter element around -30 of transcription start
OsPcG14	731	778	light responsive element
OsPcG14	732	778	light responsive element
OsPcG14	753	802	core promoter element around -30 of transcription start
OsPcG14	852	897	common cis-acting element in promoter and enhancer regions
OsPcG14	874	918	core promoter element around -30 of transcription start
OsPcG14	881	928	core promoter element around -30 of transcription start
OsPcG14	882	928	core promoter element around -30 of transcription start
OsPcG14	883	928	core promoter element around -30 of transcription start
OsPcG14	884	928	core promoter element around -30 of transcription start
OsPcG14	915	962	common cis-acting element in promoter and enhancer regions
OsPcG14	948	993	common cis-acting element in promoter and enhancer regions
OsPcG14	950	996	cis-acting regulatory element essential for the anaerobic induction
OsPcG14	1006	1050	core promoter element around -30 of transcription start
OsPcG14	1071	1117	cis-acting regulatory element involved in light responsiveness
OsPcG14	1071	1116	cis-acting element involved in the abscisic acid responsiveness
OsPcG14	1103	1148	common cis-acting element in promoter and enhancer regions
OsPcG14	1115	1164	core promoter element around -30 of transcription start
OsPcG14	1119	1163	core promoter element around -30 of transcription start
OsPcG14	1140	1186	core promoter element around -30 of transcription start
OsPcG14	1141	1186	core promoter element around -30 of transcription start
OsPcG14	1142	1186	core promoter element around -30 of transcription start
OsPcG14	1180	1226	part of a conserved DNA module involved in light responsiveness
OsPcG14	1238	1282	core promoter element around -30 of transcription start
OsPcG14	1296	1341	common cis-acting element in promoter and enhancer regions
OsPcG14	1359	1406	core promoter element around -30 of transcription start
OsPcG14	1383	1431	core promoter element around -30 of transcription start
OsPcG14	1387	1433	core promoter element around -30 of transcription start
OsPcG14	1389	1433	core promoter element around -30 of transcription start
OsPcG14	1468	1517	core promoter element around -30 of transcription start
OsPcG14	1470	1514	core promoter element around -30 of transcription start
OsPcG14	1494	1540	core promoter element around -30 of transcription start
OsPcG14	1495	1539	core promoter element around -30 of transcription start
OsPcG14	1499	1545	core promoter element around -30 of transcription start
OsPcG14	1501	1545	core promoter element around -30 of transcription start
OsPcG14	1506	1553	core promoter element around -30 of transcription start
OsPcG14	1507	1553	core promoter element around -30 of transcription start
OsPcG14	1508	1553	core promoter element around -30 of transcription start
OsPcG14	1509	1553	core promoter element around -30 of transcription start
OsPcG14	1529	1574	common cis-acting element in promoter and enhancer regions
OsPcG14	1540	1586	core promoter element around -30 of transcription start
OsPcG14	1541	1585	core promoter element around -30 of transcription start
OsPcG14	1547	1594	core promoter element around -30 of transcription start
OsPcG14	1548	1594	core promoter element around -30 of transcription start
OsPcG14	1549	1594	core promoter element around -30 of transcription start
OsPcG14	1550	1594	core promoter element around -30 of transcription start
OsPcG14	1586	1635	core promoter element around -30 of transcription start
OsPcG14	1587	1634	core promoter element around -30 of transcription start
OsPcG14	1588	1634	core promoter element around -30 of transcription start
OsPcG14	1589	1634	core promoter element around -30 of transcription start
OsPcG14	1590	1634	core promoter element around -30 of transcription start
OsPcG14	1667	1713	core promoter element around -30 of transcription start
OsPcG14	1668	1713	core promoter element around -30 of transcription start
OsPcG14	1669	1713	core promoter element around -30 of transcription start
OsPcG14	1693	1738	common cis-acting element in promoter and enhancer regions
OsPcG14	1744	1789	common cis-acting element in promoter and enhancer regions
OsPcG14	1789	1834	core promoter element around -30 of transcription start
OsPcG14	1790	1834	core promoter element around -30 of transcription start
OsPcG14	1850	1896	core promoter element around -30 of transcription start
OsPcG14	1851	1895	core promoter element around -30 of transcription start
OsPcG15	44	90	cis-acting regulatory element essential for the anaerobic induction
OsPcG15	64	109	cis-acting regulatory element involved in the MeJA-responsiveness
OsPcG15	64	109	cis-acting regulatory element involved in the MeJA-responsiveness
OsPcG15	233	279	light responsive element
OsPcG15	368	415	cis-acting element involved in the abscisic acid responsiveness
OsPcG15	393	438	common cis-acting element in promoter and enhancer regions
OsPcG15	396	442	core promoter element around -30 of transcription start
OsPcG15	397	441	core promoter element around -30 of transcription start
OsPcG15	492	537	cis-acting element involved in the abscisic acid responsiveness
OsPcG15	492	538	cis-acting regulatory element involved in light responsiveness
OsPcG15	512	561	cis-acting element involved in the abscisic acid responsiveness
OsPcG15	545	591	light responsive element
OsPcG15	552	598	light responsive element
OsPcG15	593	639	light responsive element
OsPcG15	726	772	enhancer-like element involved in anoxic specific inducibility
OsPcG15	1064	1110	light responsive element
OsPcG15	1082	1127	cis-acting element involved in the abscisic acid responsiveness
OsPcG15	1082	1128	cis-acting regulatory element involved in light responsiveness
OsPcG15	1103	1148	cis-acting element involved in the abscisic acid responsiveness
OsPcG15	1103	1151	cis-acting regulatory element involved in light responsiveness
OsPcG15	1103	1149	cis-acting regulatory element involved in light responsiveness
OsPcG15	1108	1154	light responsive element
OsPcG15	1109	1159	common cis-acting element in promoter and enhancer regions
OsPcG15	1187	1231	core promoter element around -30 of transcription start
OsPcG15	1312	1357	common cis-acting element in promoter and enhancer regions
OsPcG15	1396	1441	common cis-acting element in promoter and enhancer regions
OsPcG15	1508	1554	cis-acting regulatory element essential for the anaerobic induction
OsPcG15	1512	1557	common cis-acting element in promoter and enhancer regions
OsPcG15	1531	1577	core promoter element around -30 of transcription start
OsPcG15	1532	1578	core promoter element around -30 of transcription start
OsPcG15	1534	1578	core promoter element around -30 of transcription start
OsPcG15	1610	1655	common cis-acting element in promoter and enhancer regions
OsPcG15	1631	1676	core promoter element around -30 of transcription start
OsPcG15	1632	1676	core promoter element around -30 of transcription start
OsPcG15	1661	1711	cis-acting regulatory element involved in light responsiveness
OsPcG15	1768	1814	cis-acting regulatory element essential for the anaerobic induction
OsPcG15	1832	1876	core promoter element around -30 of transcription start
OsPcG15	1895	1941	cis-acting regulatory element essential for the anaerobic induction
OsPcG15	1954	1999	common cis-acting element in promoter and enhancer regions

## Sheet: S4
Os种内共线
染色体位置	基因位置起点	基因位置终点	染色体位置	基因位置起点	基因位置终点	物种登录号信息
chr01	33740667	33745931	chr05	24473060	24478851	rna-XM_015767865.2.match.rna-XM_015785121.2
chr03	24174260	24180473	chr12	25247720	25253942	rna-XM_015777789.2.match.rna-XM_015765253.1
chr03	30440101	30445277	chr03	33267075	33272303	rna-XM_015773240.2.match.rna-XM_015772814.2
Os种间共线
Om_6	11334046	11343417	Os_6	9353713	9362074	transcript:OMERI06G12460.1.match.rna-XM_015788748.2
Om_3	11754735	11762515	Os_3	10952331	10959835	transcript:OMERI03G13460.4.match.rna-XM_015775486.2
Om_9	6289080	6304070	Os_9	7925627	7938156	transcript:OMERI09G03910.4.match.rna-XM_015756915.2
Om_3	456359	471937	Os_3	24621276	24629514	transcript:OMERI03G00560.1.match.rna-XM_015776880.2
Om_9	17253125	17257571	Os_9	21276424	21280620	transcript:OMERI09G13600.1.match.rna-XM_015756946.2
Om_1	31496579	31504513	Os_1	33740667	33745931	transcript:OMERI01G30700.2.match.rna-XM_015767865.2
Om_5	22628923	22635249	Os_1	33740667	33745931	transcript:OMERI05G19510.1.match.rna-XM_015767865.2
Om_1	31496579	31504513	Os_5	24473060	24478851	transcript:OMERI01G30700.2.match.rna-XM_015785121.2
Om_5	22628923	22635249	Os_5	24473060	24478851	transcript:OMERI05G19510.1.match.rna-XM_015785121.2
Om_11	7278724	7284094	Os_3	30440101	30445277	transcript:OMERI11G07060.1.match.rna-XM_015773240.2
Om_3	35511255	35516593	Os_3	30440101	30445277	transcript:OMERI03G34670.1.match.rna-XM_015773240.2
Om_2	30510665	30523793	Os_2	29294457	29307168	transcript:OMERI02G28560.3.match.rna-XM_015770349.2
Hv_4	428771106	428778231	Os_3	10952331	10959835	transcript:HORVU.MOREX.r3.4HG0382250.1.match.rna-XM_015775486.2
Hv_5	383115652	383128404	Os_9	7925627	7938156	transcript:HORVU.MOREX.r3.5HG0472220.2.match.rna-XM_015756915.2
Hv_5	522025017	522031012	Os_3	24621276	24629514	transcript:HORVU.MOREX.r3.5HG0508600.1.match.rna-XM_015776880.2
Hv_5	505147927	505153583	Os_9	21276424	21280620	transcript:HORVU.MOREX.r3.5HG0500740.1.match.rna-XM_015756946.2
Hv_3	458249567	458257618	Os_1	29501087	29506953	transcript:HORVU.MOREX.r3.3HG0284120.1.match.rna-XM_015766434.2
Hv_1	443269148	443274101	Os_1	33740667	33745931	transcript:HORVU.MOREX.r3.1HG0068410.1.match.rna-XM_015767865.2
Hv_3	515938554	515944927	Os_1	33740667	33745931	transcript:HORVU.MOREX.r3.3HG0294850.1.match.rna-XM_015767865.2
Hv_1	443269148	443274101	Os_5	24473060	24478851	transcript:HORVU.MOREX.r3.1HG0068410.1.match.rna-XM_015785121.2
Hv_3	515938554	515944927	Os_5	24473060	24478851	transcript:HORVU.MOREX.r3.3HG0294850.1.match.rna-XM_015785121.2
Hv_5	523337582	523343015	Os_3	24174260	24180473	transcript:HORVU.MOREX.r3.5HG0509170.1.match.rna-XM_015777789.2
Hv_5	46214940	46220723	Os_3	24174260	24180473	transcript:HORVU.MOREX.r3.5HG0433570.1.match.rna-XM_015777789.2
Hv_6	466483252	466495189	Os_2	29294457	29307168	transcript:HORVU.MOREX.r3.6HG0608030.1.match.rna-XM_015770349.2
Obr_6	6915334	6923578	Os_6	9353713	9362074	transcript:OB06G19800.1.match.rna-XM_015788748.2
Obr_3	9709233	9716557	Os_3	10952331	10959835	transcript:OB03G24630.1.match.rna-XM_015775486.2
Obr_9	4323083	4335939	Os_9	7925627	7938156	transcript:OB09G13160.1.match.rna-XM_015756915.2
Obr_3	19763568	19771093	Os_3	24621276	24629514	transcript:OB03G34990.1.match.rna-XM_015776880.2
Obr_9	12719926	12724219	Os_9	21276424	21280620	transcript:OB09G24560.1.match.rna-XM_015756946.2
Obr_1	22276878	22283078	Os_1	29501087	29506953	transcript:OB01G37450.1.match.rna-XM_015766434.2
Obr_1	25982433	25987315	Os_1	33740667	33745931	transcript:OB01G42700.1.match.rna-XM_015767865.2
Obr_5	16019666	16025950	Os_1	33740667	33745931	transcript:OB05G29120.1.match.rna-XM_015767865.2
Obr_1	25982433	25987315	Os_5	24473060	24478851	transcript:OB01G42700.1.match.rna-XM_015785121.2
Obr_5	16019666	16025950	Os_5	24473060	24478851	transcript:OB05G29120.1.match.rna-XM_015785121.2
Obr_12	13562954	13567715	Os_3	24174260	24180473	transcript:OB12G24660.1.match.rna-XM_015777789.2
Obr_3	19387778	19393186	Os_3	24174260	24180473	transcript:OB03G34650.1.match.rna-XM_015777789.2
Obr_3	24699262	24704384	Os_3	30440101	30445277	transcript:OB03G40730.1.match.rna-XM_015773240.2
Obr_3	27012569	27019221	Os_3	30440101	30445277	transcript:OB03G44370.1.match.rna-XM_015773240.2
Obr_10	4992834	4997459	Os_10	8992299	8997095	transcript:OB10G14530.1.match.rna-XM_015759250.2
Obr_2	21554631	21567807	Os_2	29294457	29307168	transcript:OB02G36880.1.match.rna-XM_015770349.2
Bd_1	63890080	63900096	Os_3	10952331	10959835	rna-XM_010230407.3.match.rna-XM_015775486.2
Bd_1	10789429	10796909	Os_3	24621276	24629514	rna-XM_003561964.4.match.rna-XM_015776880.2
Bd_4	41682554	41687532	Os_9	21276424	21280620	rna-XM_003576731.4.match.rna-XM_015756946.2
Bd_2	48074938	48082312	Os_1	29501087	29506953	rna-XM_003569616.4.match.rna-XM_015766434.2
Bd_2	51523518	51528620	Os_1	33740667	33745931	rna-XM_010234149.3.match.rna-XM_015767865.2
Bd_2	18394662	18400236	Os_1	33740667	33745931	rna-XM_010232911.3.match.rna-XM_015767865.2
Bd_2	18394662	18400236	Os_5	24473060	24478851	rna-XM_010232911.3.match.rna-XM_015785121.2
Bd_2	51523518	51528620	Os_5	24473060	24478851	rna-XM_010234149.3.match.rna-XM_015785121.2
Bd_1	11155611	11161645	Os_3	24174260	24180473	rna-XM_003559611.4.match.rna-XM_015777789.2
Bd_4	1909671	1916349	Os_3	24174260	24180473	rna-XM_003579144.4.match.rna-XM_015777789.2
Bd_1	3654293	3659335	Os_3	30440101	30445277	rna-XM_003557309.3.match.rna-XM_015773240.2
Bd_1	6516942	6521638	Os_3	30440101	30445277	rna-XM_003559394.4.match.rna-XM_015773240.2
Bd_3	24449131	24452855	Os_10	8992299	8997095	rna-XM_003573828.4.match.rna-XM_015759250.2
Bd_3	53512044	53524462	Os_2	29294457	29307168	rna-XM_010237570.3.match.rna-XM_015770349.2
Op_6	9497139	9505176	Os_6	9353713	9362074	transcript:OPUNC06G10220.1.match.rna-XM_015788748.2
Op_3	12121127	12128127	Os_3	10952331	10959835	transcript:OPUNC03G14190.2.match.rna-XM_015775486.2
Op_9	11357580	11370649	Os_9	7925627	7938156	transcript:OPUNC09G04240.1.match.rna-XM_015756915.2
Op_3	26883589	26890784	Os_3	24621276	24629514	transcript:OPUNC03G24810.1.match.rna-XM_015776880.2
Op_9	24651716	24657094	Os_9	21276424	21280620	transcript:OPUNC09G16390.1.match.rna-XM_015756946.2
Op_1	31902870	31908947	Os_1	29501087	29506953	transcript:OPUNC01G28210.1.match.rna-XM_015766434.2
Op_1	36154045	36162035	Os_1	33740667	33745931	transcript:OPUNC01G32900.1.match.rna-XM_015767865.2
Op_1	36154045	36162035	Os_5	24473060	24478851	transcript:OPUNC01G32900.1.match.rna-XM_015785121.2
Op_3	26227644	26233206	Os_3	24174260	24180473	transcript:OPUNC03G24480.1.match.rna-XM_015777789.2
Op_3	33166379	33170954	Os_3	30440101	30445277	transcript:OPUNC03G30860.1.match.rna-XM_015773240.2
Op_3	35938780	35943996	Os_3	30440101	30445277	transcript:OPUNC03G34550.1.match.rna-XM_015773240.2
Op_10	10079498	10084362	Os_10	8992299	8997095	transcript:OPUNC10G05130.1.match.rna-XM_015759250.2
Op_2	32271445	32283084	Os_2	29294457	29307168	transcript:OPUNC02G27240.1.match.rna-XM_015770349.2
Oga_6	9134477	9142764	Os_6	9353713	9362074	rna-XM_015788748.2.match.rna-XM_052303276.1
Oga_3	10393436	10401007	Os_3	10952331	10959835	rna-XM_015775486.2.match.rna-XM_052292846.1
Oga_9	7315312	7327860	Os_9	7925627	7938156	rna-XM_015756915.2.match.rna-XM_052312042.1
Oga_3	24269311	24277420	Os_3	24621276	24629514	rna-XM_015776880.2.match.rna-XM_052292804.1
Oga_9	20060336	20064514	Os_9	21276424	21280620	rna-XM_015756946.2.match.rna-XM_052311837.1
Oga_1	26949846	26955661	Os_1	29501087	29506953	rna-XM_015766434.2.match.rna-XM_052313111.1
Oga_5	21494000	21499756	Os_1	33740667	33745931	rna-XM_015767865.2.match.rna-XM_052301243.1
Oga_5	21494000	21499756	Os_5	24473060	24478851	rna-XM_015785121.2.match.rna-XM_052301243.1
Oga_3	23823745	23829894	Os_3	24174260	24180473	rna-XM_015777789.2.match.rna-XM_052293555.1
Oga_12	22701438	22707656	Os_3	24174260	24180473	rna-XM_015777789.2.match.rna-XM_052283143.1
Oga_3	29919349	29924425	Os_3	30440101	30445277	rna-XM_015773240.2.match.rna-XM_052290423.1
Oga_3	32604698	32610276	Os_3	30440101	30445277	rna-XM_015773240.2.match.rna-XM_052289978.1
Oga_10	8828964	8833746	Os_10	8992299	8997095	rna-XM_015759250.2.match.rna-XM_052278099.1
Oga_2	28269216	28282297	Os_2	29294457	29307168	rna-XM_015770349.2.match.rna-XM_052285608.1
Oba_6	8236689	8245982	Os_6	9353713	9362074	transcript:OBART06G10610.1.match.rna-XM_015788748.2
Oba_3	10162261	10169317	Os_3	10952331	10959835	transcript:OBART03G14670.1.match.rna-XM_015775486.2
Oba_9	5899717	5913487	Os_9	7925627	7938156	transcript:OBART09G04740.2.match.rna-XM_015756915.2
Oba_3	22592759	22600613	Os_3	24621276	24629514	transcript:OBART03G27150.1.match.rna-XM_015776880.2
Oba_9	17528317	17532493	Os_9	21276424	21280620	transcript:OBART09G18080.1.match.rna-XM_015756946.2
Oba_1	24446297	24452674	Os_1	29501087	29506953	transcript:OBART01G28380.1.match.rna-XM_015766434.2
Oba_1	28388130	28395610	Os_1	33740667	33745931	transcript:OBART01G33860.1.match.rna-XM_015767865.2
Oba_5	19551291	19557618	Os_1	33740667	33745931	transcript:OBART05G21610.1.match.rna-XM_015767865.2
Oba_1	28388130	28395610	Os_5	24473060	24478851	transcript:OBART01G33860.1.match.rna-XM_015785121.2
Oba_5	19551291	19557618	Os_5	24473060	24478851	transcript:OBART05G21610.1.match.rna-XM_015785121.2
Oba_12	18649687	18653838	Os_3	24174260	24180473	transcript:OBART12G18030.1.match.rna-XM_015777789.2
Oba_3	22175541	22180881	Os_3	24174260	24180473	transcript:OBART03G26810.1.match.rna-XM_015777789.2
Oba_3	27928861	27933385	Os_3	30440101	30445277	transcript:OBART03G33660.1.match.rna-XM_015773240.2
Oba_3	30493829	30499047	Os_3	30440101	30445277	transcript:OBART03G37460.1.match.rna-XM_015773240.2
Oba_10	6969378	6974332	Os_10	8992299	8997095	transcript:OBART10G05800.1.match.rna-XM_015759250.2
Oba_2	25655286	25668133	Os_2	29294457	29307168	transcript:OBART02G29680.1.match.rna-XM_015770349.2
Sb_1	68134741	68143521	Os_3	10952331	10959835	transcript:KXG40039.match.rna-XM_015775486.2
Sb_2	50988018	51023194	Os_9	7925627	7938156	transcript:OQU89244.match.rna-XM_015756915.2
Sb_1	12769328	12777572	Os_3	24621276	24629514	transcript:OQU91278.match.rna-XM_015776880.2
Sb_2	66189304	66193079	Os_9	21276424	21280620	transcript:EER97107.match.rna-XM_015756946.2
Sb_3	61047029	61052739	Os_1	29501087	29506953	transcript:EES01357.match.rna-XM_015766434.2
Sb_3	65068332	65073745	Os_1	33740667	33745931	transcript:EES03752.match.rna-XM_015767865.2
Sb_9	53819305	53824246	Os_1	33740667	33745931	transcript:KXG22271.match.rna-XM_015767865.2
Sb_3	65068332	65073745	Os_5	24473060	24478851	transcript:EES03752.match.rna-XM_015785121.2
Sb_9	53819305	53824246	Os_5	24473060	24478851	transcript:KXG22271.match.rna-XM_015785121.2
Sb_1	13337365	13342959	Os_3	24174260	24180473	transcript:KXG37982.match.rna-XM_015777789.2
Sb_8	58848313	58853757	Os_3	24174260	24180473	transcript:OQU79520.match.rna-XM_015777789.2
Sb_1	4188388	4193250	Os_3	30440101	30445277	transcript:KXG37357.match.rna-XM_015773240.2
Sb_1	7320025	7325475	Os_3	30440101	30445277	transcript:KXG37592.match.rna-XM_015773240.2
Sb_4	61003798	61016047	Os_2	29294457	29307168	transcript:OQU85540.match.rna-XM_015770349.2
Si_5	48378962	48386192	Os_3	10952331	10959835	transcript:KQK91192.match.rna-XM_015775486.2
Si_2	25419953	25433088	Os_9	7925627	7938156	transcript:KQL24067.match.rna-XM_015756915.2
Si_5	10559402	10566099	Os_3	24621276	24629514	transcript:KQK87975.match.rna-XM_015776880.2
Si_2	38670675	38675050	Os_9	21276424	21280620	transcript:KQL25502.match.rna-XM_015756946.2
Si_6	34862100	34870322	Os_1	29501087	29506953	transcript:KQL06663.match.rna-XM_015766434.2
Si_3	14491710	14496449	Os_1	33740667	33745931	transcript:KQL14876.match.rna-XM_015767865.2
Si_6	39115796	39120540	Os_1	33740667	33745931	transcript:KQL07326.match.rna-XM_015767865.2
Si_3	14491710	14496449	Os_5	24473060	24478851	transcript:KQL14876.match.rna-XM_015785121.2
Si_6	39115796	39120540	Os_5	24473060	24478851	transcript:KQL07326.match.rna-XM_015785121.2
Si_3	48138394	48143542	Os_3	24174260	24180473	transcript:KQL17082.match.rna-XM_015777789.2
Si_5	10975476	10981348	Os_3	24174260	24180473	transcript:KQK88026.match.rna-XM_015777789.2
Si_5	3131457	3136216	Os_3	30440101	30445277	transcript:KQK86651.match.rna-XM_015773240.2
Si_5	5876144	5881634	Os_3	30440101	30445277	transcript:KQK87167.match.rna-XM_015773240.2
At_4	886580	891987	Os_3	10952331	10959835	transcript:AT4G02020.1.match.rna-XM_015775486.2
At_4	16682580	16684928	Os_9	21276424	21280620	transcript:AT4G35050.1.match.rna-XM_015756946.2
At_3	8200636	8203335	Os_3	24174260	24180473	transcript:AT3G23060.1.match.rna-XM_015777789.2
At_3	8200636	8203335	Os_3	30440101	30445277	transcript:AT3G23060.1.match.rna-XM_015773240.2
Ta_4A	149649384	149656750	Os_3	10952331	10959835	transcript:TraesCS4A02G121300.4.match.rna-XM_015775486.2
Ta_4B	398233713	398241365	Os_3	10952331	10959835	transcript:TraesCS4B02G181400.3.match.rna-XM_015775486.2
Ta_4D	322849931	322857603	Os_3	10952331	10959835	transcript:TraesCS4D02G184600.3.match.rna-XM_015775486.2
Ta_5A	377914084	377927072	Os_9	7925627	7938156	transcript:TraesCS5A02G179600.1.match.rna-XM_015756915.2
Ta_5B	323857716	323870424	Os_9	7925627	7938156	transcript:TraesCS5B02G177400.2.match.rna-XM_015756915.2
Ta_5D	285646993	285659739	Os_9	7925627	7938156	transcript:TraesCS5D02G184200.2.match.rna-XM_015756915.2
Ta_5B	556954477	556962052	Os_3	24621276	24629514	transcript:TraesCS5B02G378700.1.match.rna-XM_015776880.2
Ta_5D	454808203	454812489	Os_3	24621276	24629514	transcript:TraesCS5D02G385600.1.match.rna-XM_015776880.2
Ta_5A	540395209	540401669	Os_9	21276424	21280620	transcript:TraesCS5A02G331900.1.match.rna-XM_015756946.2
Ta_5B	516093818	516100012	Os_9	21276424	21280620	transcript:TraesCS5B02G332200.1.match.rna-XM_015756946.2
Ta_5D	426296751	426302305	Os_9	21276424	21280620	transcript:TraesCS5D02G337800.1.match.rna-XM_015756946.2
Ta_3A	469834885	469842248	Os_1	29501087	29506953	transcript:TraesCS3A02G250900.2.match.rna-XM_015766434.2
Ta_3B	450375798	450383901	Os_1	29501087	29506953	transcript:TraesCS3B02G280400.1.match.rna-XM_015766434.2
Ta_3D	352110078	352117529	Os_1	29501087	29506953	transcript:TraesCS3D02G251300.2.match.rna-XM_015766434.2
Ta_1A	506998391	507003396	Os_1	33740667	33745931	transcript:TraesCS1A02G315400.1.match.rna-XM_015767865.2
Ta_1B	553553819	553558738	Os_1	33740667	33745931	transcript:TraesCS1B02G327300.2.match.rna-XM_015767865.2
Ta_1D	410738774	410743828	Os_1	33740667	33745931	transcript:TraesCS1D02G315600.1.match.rna-XM_015767865.2
Ta_3A	572730217	572736984	Os_1	33740667	33745931	transcript:TraesCS3A02G327900.2.match.rna-XM_015767865.2
Ta_3B	567258816	567265661	Os_1	33740667	33745931	transcript:TraesCS3B02G357400.3.match.rna-XM_015767865.2
Ta_3D	434046484	434052990	Os_1	33740667	33745931	transcript:TraesCS3D02G321400.2.match.rna-XM_015767865.2
Ta_1A	506998391	507003396	Os_5	24473060	24478851	transcript:TraesCS1A02G315400.1.match.rna-XM_015785121.2
Ta_1B	553553819	553558738	Os_5	24473060	24478851	transcript:TraesCS1B02G327300.2.match.rna-XM_015785121.2
Ta_1D	410738774	410743828	Os_5	24473060	24478851	transcript:TraesCS1D02G315600.1.match.rna-XM_015785121.2
Ta_3A	572730217	572736984	Os_5	24473060	24478851	transcript:TraesCS3A02G327900.2.match.rna-XM_015785121.2
Ta_3B	567258816	567265661	Os_5	24473060	24478851	transcript:TraesCS3B02G357400.3.match.rna-XM_015785121.2
Ta_3D	434046484	434052990	Os_5	24473060	24478851	transcript:TraesCS3D02G321400.2.match.rna-XM_015785121.2
Ta_5A	575687703	575693006	Os_3	24174260	24180473	transcript:TraesCS5A02G378600.1.match.rna-XM_015777789.2
Ta_5B	560391754	560397339	Os_3	24174260	24180473	transcript:TraesCS5B02G382100.1.match.rna-XM_015777789.2
Ta_5D	457992308	457997552	Os_3	24174260	24180473	transcript:TraesCS5D02G388500.1.match.rna-XM_015777789.2
Ta_5D	67861587	67867537	Os_3	24174260	24180473	transcript:TraesCS5D02G069800.1.match.rna-XM_015777789.2
Ta_5A	579435595	579441101	Os_3	30440101	30445277	transcript:TraesCS5A02G381800.1.match.rna-XM_015773240.2
Ta_5B	564988305	564994038	Os_3	30440101	30445277	transcript:TraesCS5B02G385300.1.match.rna-XM_015773240.2
Ta_5D	459862603	459867935	Os_3	30440101	30445277	transcript:TraesCS5D02G391100.1.match.rna-XM_015773240.2
Ta_6A	501478404	501489701	Os_2	29294457	29307168	transcript:TraesCS6A02G274600.1.match.rna-XM_015770349.2
Ta_6B	541935901	541947276	Os_2	29294457	29307168	transcript:TraesCS6B02G302100.2.match.rna-XM_015770349.2
Ta_6D	360319169	360330701	Os_2	29294457	29307168	transcript:TraesCS6D02G254900.2.match.rna-XM_015770349.2
Osi_6	10241930	10251007	Os_6	9353713	9362074	transcript:BGIOSGA022686-TA.match.rna-XM_015788748.2
Osi_3	12085476	12091234	Os_3	10952331	10959835	transcript:BGIOSGA010882-TA.match.rna-XM_015775486.2
Osi_12	21592934	21599135	Os_12	25965318	25976067	transcript:BGIOSGA035842-TA.match.rna-XM_026021767.1
Osi_1	29778919	29786122	Os_1	26591167	26599639	transcript:BGIOSGA004136-TA.match.rna-XM_015766222.2
Osi_4	19164169	19168200	Os_4	21257647	21262864	transcript:BGIOSGA016424-TA.match.rna-XM_015778019.2
Osi_1	6978520	6985370	Os_1	6507347	6514915	transcript:BGIOSGA002119-TA.match.rna-XM_015756364.2
Osi_9	20938435	20948796	Os_9	22123781	22134732	transcript:BGIOSGA031245-TA.match.rna-XM_026020356.1
Osi_2	25747074	25750016	Os_2	24048813	24055024	transcript:BGIOSGA006064-TA.match.rna-XM_015769017.2
Osi_9	2360602	2373289	Os_9	2601643	2615954	transcript:BGIOSGA030183-TA.match.rna-XM_015756897.2
Osi_9	7235438	7243022	Os_9	8039175	8046944	transcript:BGIOSGA030025-TA.match.rna-XM_015795833.1
Osi_2	22529712	22543057	Os_2	20896221	20910605	transcript:BGIOSGA008417-TA.match.rna-XM_015769943.2
Osi_8	22911607	22918568	Os_8	21568626	21577374	transcript:BGIOSGA028752-TA.match.rna-XM_026019860.1
Osi_1	35889673	35891546	Os_1	32594713	32597482	transcript:BGIOSGA000735-TA.match.rna-XM_015774596.2
Or_6	8616523	8624982	Os_6	9353713	9362074	transcript:ORUFI06G11210.1.match.rna-XM_015788748.2
Or_3	10589838	10596897	Os_3	10952331	10959835	transcript:ORUFI03G15290.3.match.rna-XM_015775486.2
Or_9	6699158	6709365	Os_9	7925627	7938156	transcript:ORUFI09G05350.1.match.rna-XM_015756915.2
Or_3	23260320	23267993	Os_3	24621276	24629514	transcript:ORUFI03G28230.1.match.rna-XM_015776880.2
Or_9	18882544	18886774	Os_9	21276424	21280620	transcript:ORUFI09G19540.1.match.rna-XM_015756946.2
Or_1	27011127	27017264	Os_1	29501087	29506953	transcript:ORUFI01G31500.1.match.rna-XM_015766434.2
Or_1	30998922	31006421	Os_1	33740667	33745931	transcript:ORUFI01G37110.1.match.rna-XM_015767865.2
Or_5	21431781	21438231	Os_1	33740667	33745931	transcript:ORUFI05G22870.1.match.rna-XM_015767865.2
Or_1	30998922	31006421	Os_5	24473060	24478851	transcript:ORUFI01G37110.1.match.rna-XM_015785121.2
Or_5	21431781	21438231	Os_5	24473060	24478851	transcript:ORUFI05G22870.1.match.rna-XM_015785121.2
Or_12	21346581	21352134	Os_3	24174260	24180473	transcript:ORUFI12G19960.1.match.rna-XM_015777789.2
Or_3	22813837	22819465	Os_3	24174260	24180473	transcript:ORUFI03G27810.1.match.rna-XM_015777789.2
Or_3	28868210	28872830	Os_3	30440101	30445277	transcript:ORUFI03G35040.1.match.rna-XM_015773240.2
Or_3	31583489	31588881	Os_3	30440101	30445277	transcript:ORUFI03G39060.1.match.rna-XM_015773240.2
Or_10	7870391	7875514	Os_10	8992299	8997095	transcript:ORUFI10G06100.2.match.rna-XM_015759250.2
Or_2	27373187	27385944	Os_2	29294457	29307168	transcript:ORUFI02G31280.3.match.rna-XM_015770349.2
Ogu_6	9628770	9638146	Os_6	9353713	9362074	transcript:OGLUM06G11550.1.match.rna-XM_015788748.2
Ogu_3	11262598	11269657	Os_3	10952331	10959835	transcript:OGLUM03G14770.1.match.rna-XM_015775486.2
Ogu_9	8154102	8167900	Os_9	7925627	7938156	transcript:OGLUM09G05530.2.match.rna-XM_015756915.2
Ogu_3	26371946	26379530	Os_3	24621276	24629514	transcript:OGLUM03G27850.1.match.rna-XM_015776880.2
Ogu_9	21454618	21458804	Os_9	21276424	21280620	transcript:OGLUM09G18640.1.match.rna-XM_015756946.2
Ogu_1	31948113	31969302	Os_1	29501087	29506953	transcript:OGLUM01G32310.1.match.rna-XM_015766434.2
Ogu_1	36710436	36715116	Os_1	33740667	33745931	transcript:OGLUM01G38090.1.match.rna-XM_015767865.2
Ogu_5	24867792	24874831	Os_1	33740667	33745931	transcript:OGLUM05G22810.1.match.rna-XM_015767865.2
Ogu_1	36710436	36715116	Os_5	24473060	24478851	transcript:OGLUM01G38090.1.match.rna-XM_015785121.2
Ogu_5	24867792	24874831	Os_5	24473060	24478851	transcript:OGLUM05G22810.1.match.rna-XM_015785121.2
Ogu_11	10726296	10732076	Os_3	24174260	24180473	transcript:OGLUM11G10110.1.match.rna-XM_015777789.2
Ogu_12	24520661	24526248	Os_3	24174260	24180473	transcript:OGLUM12G19570.1.match.rna-XM_015777789.2
Ogu_3	31480798	31485416	Os_3	30440101	30445277	transcript:OGLUM03G33320.1.match.rna-XM_015773240.2
Ogu_3	34505934	34511249	Os_3	30440101	30445277	transcript:OGLUM03G37210.1.match.rna-XM_015773240.2
Ogu_10	8166505	8172128	Os_10	8992299	8997095	transcript:OGLUM10G05670.2.match.rna-XM_015759250.2
Ogu_2	30657478	30670590	Os_2	29294457	29307168	transcript:OGLUM02G30310.2.match.rna-XM_015770349.2
On_6	9643703	9651711	Os_6	9353713	9362074	transcript:ONIVA06G12420.1.match.rna-XM_015788748.2
On_3	11277586	11286021	Os_3	10952331	10959835	transcript:ONIVA03G15600.3.match.rna-XM_015775486.2
On_8	8160967	8174865	Os_9	7925627	7938156	transcript:ONIVA08G08440.3.match.rna-XM_015756915.2
On_3	24028044	24035782	Os_3	24621276	24629514	transcript:ONIVA03G28350.1.match.rna-XM_015776880.2
On_9	19172723	19176904	Os_9	21276424	21280620	transcript:ONIVA09G19200.1.match.rna-XM_015756946.2
On_1	28156647	28162881	Os_1	29501087	29506953	transcript:ONIVA01G32300.1.match.rna-XM_015766434.2
On_1	33020484	33025624	Os_1	33740667	33745931	transcript:ONIVA01G38650.1.match.rna-XM_015767865.2
On_5	22033175	22039361	Os_1	33740667	33745931	transcript:ONIVA05G22290.1.match.rna-XM_015767865.2
On_1	33020484	33025624	Os_5	24473060	24478851	transcript:ONIVA01G38650.1.match.rna-XM_015785121.2
On_5	22033175	22039361	Os_5	24473060	24478851	transcript:ONIVA05G22290.1.match.rna-XM_015785121.2
On_12	18174953	18180505	Os_3	24174260	24180473	transcript:ONIVA12G16780.1.match.rna-XM_015777789.2
On_10	3191630	3196243	Os_3	30440101	30445277	transcript:ONIVA10G03040.1.match.rna-XM_015773240.2
On_3	32626907	32632617	Os_3	30440101	30445277	transcript:ONIVA03G38810.1.match.rna-XM_015773240.2
On_2	28705637	28718474	Os_2	29294457	29307168	transcript:ONIVA02G32430.2.match.rna-XM_015770349.2
Os_3	10952331	10959835	Zm_1	49249884	49259976	rna-XM_015775486.2.match.rna-XM_008650070.4
Os_3	10952331	10959835	Zm_9	141317941	141326841	rna-XM_015775486.2.match.rna-XM_020543849.2
Os_9	7925627	7938156	Zm_7	88807170	88879811	rna-XM_015756915.2.match.rna-XM_020540725.2
Os_3	24621276	24629514	Zm_1	258031673	258046422	rna-XM_015776880.2.match.rna-XM_008666876.3
Os_3	24621276	24629514	Zm_5	18091366	18097445	rna-XM_015776880.2.match.rna-XM_020537908.2
Os_9	21276424	21280620	Zm_7	184544496	184553728	rna-XM_015756946.2.match.rna-XM_008653626.3
Os_1	29501087	29506953	Zm_3	209279817	209286553	rna-XM_015766434.2.match.rna-NM_001111721.2
Os_1	29501087	29506953	Zm_8	158507469	158512899	rna-XM_015766434.2.match.rna-NM_001111597.1
Os_1	33740667	33745931	Zm_3	193858463	193879227	rna-XM_015767865.2.match.rna-XM_035965987.1
Os_1	33740667	33745931	Zm_8	123877634	123882923	rna-XM_015767865.2.match.rna-NM_001154515.2
Os_5	24473060	24478851	Zm_3	193858463	193879227	rna-XM_015785121.2.match.rna-XM_035965987.1
Os_5	24473060	24478851	Zm_8	123877634	123882923	rna-XM_015785121.2.match.rna-NM_001154515.2
Os_3	24174260	24180473	Zm_1	174237393	174243127	rna-XM_015777789.2.match.rna-NM_001137069.1
Os_3	24174260	24180473	Zm_1	259847265	259853852	rna-XM_015777789.2.match.rna-XM_008666889.4
Os_3	24174260	24180473	Zm_3	118386458	118397262	rna-XM_015777789.2.match.rna-NM_001174816.1
Os_3	30440101	30445277	Zm_1	281581645	281587101	rna-XM_015773240.2.match.rna-XM_008667167.2
Os_3	30440101	30445277	Zm_5	8327961	8335370	rna-XM_015773240.2.match.rna-NM_001367334.1
Os_3	30440101	30445277	Zm_7	11056544	11060061	rna-XM_015773240.2.match.rna-NM_001358638.1
Os_2	29294457	29307168	Zm_4	166038445	166055112	rna-XM_015770349.2.match.rna-XM_008679559.3
Os_2	29294457	29307168	Zm_5	209674173	209706151	rna-XM_015770349.2.match.rna-XM_035959257.1

## Sheet: S5
	RiceData gene ID	GeneID	NormalizedTPM_NIP-L-19-rep1	NormalizedTPM_NIP-L-19-rep2	NormalizedTPM_NIP-L-19-rep3	NormalizedTPM_NIP-0-5hL-20-rep1	NormalizedTPM_NIP-0-5hL-20-rep2	NormalizedTPM_NIP-0-5hL-20-rep3	NormalizedTPM_NIP-48hL-21-rep1	NormalizedTPM_NIP-48hL-21-rep2	NormalizedTPM_NIP-48hL-21-rep3	NIP Leaf 0h	NIP Leaf 0.5h	NIP Leaf 48h		NormalizedTPM_NIP-R-22-rep1	NormalizedTPM_NIP-R-22-rep2	NormalizedTPM_NIP-R-22-rep3	NormalizedTPM_NIP-0-5hR-23-rep1	NormalizedTPM_NIP-0-5hR-23-rep2	NormalizedTPM_NIP-0-5hR-23-rep3	NormalizedTPM_NIP-48hR-42-rep1	NormalizedTPM_NIP-48hR-42-rep2	NormalizedTPM_NIP-48hR-42-rep3	NIP Root 0h	NIP Root 0.5h	NIP Root 48h
OsPcG1	XP_015644234.1	LOC_Os06g16390	0.878375	1.01512	0.69141	1.65402	0.915606	0.85614	0.43847	0.631736	0.338102	0.861636	1.14192	0.469436		5.17471	5.25931	5.13223	5.99715	4.96688	6.52098	2.6234	3.58398	3.24452	5.18875	5.82834	3.15063
OsPcG2	XP_015630972.1	LOC_Os03g19480	2.87953	3.70723	4.32716	2.58603	1.6292	1.68098	2.05294	2.30967	1.88089	3.63797	1.9654	2.08116		3.90998	3.51225	3.27937	7.55898	7.5451	7.20347	5.36027	5.34807	5.1141	3.5672	7.43585	5.27415
OsPcG3	XP_015636445.1	LOC_Os04g08034	3.98127	4.44322	4.02176	6.21967	6.5847	5.65689	2.26392	1.76936	2.33933	4.14875	6.15375	2.1242		4.82093	5.22627	6.09287	9.84707	11.3046	10.269	4.81212	6.28027	6.99946	5.38002	10.4736	6.03062
OsPcG4	XP_015612401.1	LOC_Os09g13630	9.91979	8.80127	10.493	3.10949	2.27665	3.6913	28.3177	30.6317	31.2929	9.73801	3.02581	30.0808		20.918	20.0619	20.4022	17.57	16.0186	17.9082	31.6882	36.5804	35.4131	20.4607	17.1656	34.5606
OsPcG5	XP_015649884.1	LOC_Os08g04270	8.20453	8.89842	8.15664	6.36949	5.76691	8.41258	3.07529	2.1256	3.60554	8.41986	6.84966	2.93547		4.58053	5.72285	5.52764	10.528	10.928	11.0073	5.45875	6.45915	7.00955	5.27701	10.8211	6.30915
OsPcG6	XP_015649120.1	LOC_Os08g04290	0	0	0	0	0	0	0	0	0.0422434	0	0	0.0140811		0.027242	0.0926962	0	0	0	0	0	0.0447793	0	0.0399794	0	0.0149264
OsPcG7	XP_015632366.1	LOC_Os03g43890	12.0337	10.8388	11.2124	11.5496	8.86612	12.1001	9.91618	10.4098	10.7712	11.3616	10.8386	10.3657		11.5045	11.787	10.8942	20.9426	22.642	24.0087	10.232	9.85676	10.279	11.3952	22.5311	10.1226
OsPcG8	XP_015612432.1	LOC_Os09g36900	0.033173	0.128814	0.0913919	1.03648	0	0.258666	0.213998	0.184285	0.238352	0.0844596	0.431714	0.212212		1.35264	1.53421	1.56994	3.09025	3.20664	3.0478	0.360862	0.707449	0.628777	1.48559	3.1149	0.565696
OsPcG9	XP_015621920.2	LOC_Os01g51300	20.4113	22.3715	19.5759	9.6433	6.10555	6.41762	6.10581	6.36298	5.16456	20.7862	7.38883	5.87778		19.5001	18.5996	18.4233	39.8909	44.8087	41.2745	14.1385	13.4566	16.3011	18.841	41.9914	14.6321
OsPcG10	XP_015623351.1	LOC_Os01g58400	1.89659	2.35668	1.81138	0.395055	0.738073	0.591546	0.870036	1.08873	1.30821	2.02155	0.574891	1.08899		1.2186	1.06321	1.46501	3.5438	2.55682	2.86546	2.16631	1.57935	1.79223	1.24894	2.9887	1.84596
OsPcG11	XP_015640607.1	LOC_Os05g41795	2.84087	3.51585	2.60888	1.55723	1.45467	0.194313	1.66117	1.76507	1.25337	2.98853	1.06874	1.55987		2.8867	3.11703	3.17206	7.691	8.47258	8.52856	3.2869	4.4034	5.09311	3.0586	8.23072	4.26114
OsPcG12	XP_015633275.1	LOC_Os03g43360	3.38719	4.67654	4.66588	3.42972	4.11922	3.71719	6.85196	7.03887	6.52602	4.2432	3.75538	6.80562		4.34802	3.79765	3.97171	13.8409	14.2454	13.3317	5.59522	4.4335	5.18996	4.03913	13.806	5.07289
OsPcG13	XP_015628726.1	LOC_Os03g53080	3.40536	3.54772	2.74589	2.48697	1.91915	3.66996	5.2985	4.15267	6.485	3.23299	2.69203	5.31205		0.846673	1.04763	1.17471	1.5026	1.84568	1.33543	1.50586	1.51825	0.775749	1.023	1.56123	1.26662
OsPcG14	XP_015614736.1	LOC_Os10g17770	4.99535	4.1971	4.30573	2.96639	4.15654	4.10013	1.72746	1.62284	2.05698	4.4994	3.74102	1.80243		6.65961	7.55356	5.91142	11.1929	13.6647	10.8699	5.20366	4.62793	6.23525	6.7082	11.9092	5.35561
OsPcG15	XP_015625835.1	LOC_Os02g47900	4.36182	5.84742	5.39533	1.21682	1.62382	3.81759	4.80931	4.11064	4.31728	5.20153	2.21941	4.41241		4.55773	5.5204	5.59285	9.24784	9.32181	7.97405	9.3203	9.4241	9.64677	5.22366	8.8479	9.46372

## Sheet: primers used in this study
Primer name	Primers sequence (5'-3')	Usage
FIE2-F	AGCAGGCTCAGGGGATATGGCGAAGCTGGGG	Primers for amplifying the target gene from rice cDNA
FIE2-R	GCTGGGTGCAGGGCGATTGCTTTTGGATGGTCCACTTC	Primers for amplifying the target gene from rice cDNA
FIE2-detF	CCTGTGCCAGAATGTGATATCT	Primers for detecting the target gene
FIE2-detR	CAAAATTACCATCCTTGAGGCAG	Primers for detecting the target gene
FIE2-qRT-F	GGGGAGGGTAGCATTGATATTCTT	qRT-PCR
FIE2-qRT-R	CTGGACTGTACTTCCCAGACAA	qRT-PCR
OsPcG9-qRT-F	ACCTGCTGGGCTTTTCTTTC	qRT-PCR
OsPcG9-qRT-R	CATCTTCTGGACGGTATATCAGGT	qRT-PCR
